# Supplementary material for: Skeeter Buster: A Stochastic, Spatially Explicit Modeling Tool for Studying Aedes aegypti Population Replacement and Population Suppression Strategies
Source: PLoS Negl Trop Dis. 2009 Sep 1;3(9):e508. doi: 10.1371/journal.pntd.0000508 (PMC2728493; doi:10.1371/journal.pntd.0000508)
Supplement: Dataset S1 — Spreadsheet that references and summarizes relevant publications on Ae. aegypti. (0.22 MB XLS) [file pntd.0000508.s001.xls]

## Sheet: Complete
Author	Year	Title	Source	Species	Location	Reference	Methods	Conclusions	Concerns	Parameters	Eggs	Female larvae	Male larvae	Female pupae	Male pupae	Females adults	Male adults
Marquardt, D. W.	1963	An algorithm for least-squares estimation of nonlinear parameters	Journal of the Society of the Industrial Applied Mathematics 11: 431-441	statistical, theoretical study	statistical, theoretical study	form of the model used here is a version simplified by Schoolfield et al. to allow parameter estimation from observed data using non-linear regression using Marquardt's searching algorithm	maximum neighborhood method is developed which in effect performs an optimum interpolation between the Taylor series method and the gradient method, the interpolation being based upon the maximum neighborhood in which the truncated Taylor series gives an adequate representation of the model, results are extended to the problem of solving a set of nonlinear algebraic equations, attention is confin…	algorithm described shares with the gradient methods their ability to converge from an initial guess which may be outside the region of convergence of other methods, algorithm shares with the Taylor series method the ability to close in on the converged values rapidly after the vicinity of the converged values has been reached, method combines the best features of its predecessors while avoiding …			0	0	0	0	0	0	0
McHugh, C. P. and J. K. Olson	1982	The effect of temperature on the development, growth and survival of Psorophora columbiae	Mosquito News 42: 608-613	Psorophora columbiae	lab, Texas strain, 16-39 C	initial parameter estimates of ro(25C) and T1/2H taken for the enzyme kinetics model		effect of temperature on the developmental rate, growth and survival of Psorophora columbiae + enzyme kinetics model			0	0	0	0	0	0	0
Rosen, L.	1983	Dengue - an overview	Viral diseases in Southeast Asia and the Western Pacific. J. Mackenzie. San Diego, Academic: 484-493	dengue	overview, worldwide	dengue viruses currently are the most important arthropod-borne viruses transmitted to man, whether judged in terms of the number of human infections or the number of deaths		overview of the epdiemiology, laboratory technology, pathogenesis of severe and fatal disease and prevention of dengue, interesting facts: in 1980 in West Africa, 60 strains of dengue type 2 virus was isolated from 4 species of sylvatic mosquitoes generally considered the primary sylvatic vectors of yellow fever: Aedes africanus, Aedes luteocephalus, Aedes opok, Aedes furcifer-taylori, also in 19…			0	0	0	0	0	0	0
Haile, D. G. a. G. A. Mount	1987	Computer simulation of population dynamics of the lone star tick, Amblyomma americanum (Acari:Ixodidae)	Journal of Medical Entomology 24: 356-369	Amblyomma americanum	virtual(many locations)	deterministic, dynamic life table model		deterministic model of the life cycle of the lone star tick			0	0	0	0	0	0	0
Focks, D. A., R.E. McLaughlin and B.M. Smith	1988	A dynamic life table model of Psorophora columbiae in the southern Louisiana rice agrosystem with supporting hydrologic submodel. Part 1. Analysis of literature and model development	Journal of American Mosquito Control Association 4: 266-280	Psorophora columbiae	virtual (US)	deterministic, dynamic life table model		simulation model of Psorophora columbiae in the rice agroecosystem	countless unpublished and pers. Comm. References, confusing, unjustified values of parameters		0	0	0	0	0	0	0
McLaughlin, R. E. and D. A. Focks	1990	Effects of cattle density on New Jersey light trap mosquito captures in the rice/cattle agroecosystem of southwestern Louisiana	Journal of American Mosquito Control Association 6: 283-286	Psorophora columbiae, Anopheles crucians, Anopheles quadrimaculatus	Southwestern Louisiana, two parishes	biting rate may be involved in density-dependent feedback on other life-history parameters	New Jersey light trap capture data, average nightly capture for the year calculated, calculated the numbers of cattle per hectare in 5 concentric annuli about each trap location, using radii of 0.8, 1.6, 2.4, 3.2 and 4.8 km, 7 light traps in Acadia parish and 11 light traps in Jefferson Davis parish, connection between cattle density and average annual light trap counts determined through stepwis…	annual captures of Ps. Columbiae, Anopheles crucians and An. Quadrimaculatus in New Jersey light traps in Acadia Parish in 1984 were correlated with cattle density within 0.8 km of the trap, 7 of 10 mosquito species commonly trapped were significantly correlated with cattle density, an average of 82% of the variability in mosquito captures in 7 of 10 species were explained by cattle density			0	0	0	0	0	0	0
Mount, G. A., D.G. Haile, R.B. Davey and L.M.Cooksey	1991	Computer simulation of Boophilus cattle tick (Acari:Ixodidae) population dynamics	Journal of Medical Entomology 28: 223-240	Boophilus microplus and Boophilus annulatus	virtual (many places, mostly Texas, Mexico)	deterministic, dynamic life table model		simulation of population dynamics of these two tick species of cattle	weekly time steps, doesn't fit observed data		0	0	0	0	0	0	0
MacGregor, M. E.	1916	Resistance of the eggs of Stegomyia fasciata (Aedes calopus) to conditions adverse to development	Bulletin of Entomological Research 7: 81-85	Stegomyia fasciata = Aedes calopus = Aedes aegypti	lab, 17.7 C	eggs especially susceptible to dessication in the first few days	10 fertilised and fully fed mosquitoes placed in a small cage containing a petri dish of water on which they might oviposit. On the night of the 4th day after feeding, large numbers of eggs were laid, and these were divided into 10 cc. equal batches at 10 a.m. next morning, the maximum time that the first eggs could have remained on the water before they were divided into equal batches may be est…	resistance of eggs of Aedes calopus to dessication is only attained after the eggs have been in contact with water for some time, cc. 48 hrs		hours needed in the water for eggs to be protected from dessication (Table 1), picures of collapsed and resistant eggs (Fig. 2 and 3)	1	0	0	0	0	0	0
Dunn, L. H.	1926	Mosquitoes bred from dry material taken from holes in trees.	Bulletin of Entomological Research 17: 183-187	Aedes aegypti and other Aedes species	Lagos, Nigeria	observed ants in >85% of all water-holding rot cavities in trees	samples from 114 dry tree-holes from 100 trees taken, and put in water	eggs are able to hatch, eggs are resistant to the dry season and remain viable until the beginning of the rains			1	0	0	0	0	0	0
Trpis, M.	1972	Dry season survival of Aedes aegypti eggs in various breeding sites in the Dar Es Salaam area, Tanzania	Bulletin of the World Health Organization 47: 433-437	Aedes aegypti	Dar es Salaam, Tanzania, 24 C	we assume nominal daily egg survival to be 0.99 based on field observations in peridomestic artificial and natural containers in shaded habitats where predation was excluded, in dry containers, if SunExposure >0.85, the factor is set to 0.95 based upon observed survivals in sun-exposed coral rock holes during the dry season	field experiments in different breeding sites in a shaded suburban area and in a relatively unshaded coral area, seasonal variation small in temperature, marked variations in rainfall and winds, relative humidity high, reaching 100% almost every night but falling to 50-60% during the day, two dry and two rainy seasons, main dry-cool season June-September,October, wet season: October-December, hot…	among the controls, 33% and 36% of those of the Buguruni and Msasani eggs survived 120 days (1) Buguruni: 7-40% of A. aegypti eggs survived a 120-day dry period in the shaded suburban area, (2) Msasani: only 3-23% of eggs survived 60 days in exposed sites, but 7-17% survived 120 days in shaded sites, 4-month old survival was higher in tires than in the laboratory at constant conditions, survival …		dry season survival of Aedes aegypti eggs in some common breeding sites in the Buguruni biotope (Fig.1), dry season survival of Aedes aegypti eggs in rock holes and Achatina fulica snail shells in the Msasani biotop (Fig. 2), survival of Aedes aegypti eggs in 7 common breeding sites in the Dar es Salaam area during 1969 and 1970 dry seasons (Fig.3), comparison of dry season survival of Aedes aegy…	1	0	0	0	0	0	0
Porter, S. D. and W. B. Tschinkel	1987	Foraging in Solenopsis invicta (Hymenoptera: Formicidae): effects of weather and season	Environmental Entomology 16: 802-808	Solenopsis invicta	Tallahassee, Florida	survival factor to predation is set provisionally to 1 at or below 20 C, and to 0.7 at or above 30 C, between 20 and 30 C, it varies linearly between 1 and 0.7	(1) foraging activity of the red imported fire ant, Solenopsis invicta monitored at bait traps for 1 yr to determine how weather and season affected foraging	(1) soil temperature at 2 cm was the best individual predictor of foraging rates at our study sites (59%), workers foraged from 15-43 C, with maximal rates between 22 and 36 C, season explained another 19% of sample variation in a multiple regression with soil temperatures, because foraging was unusually low in late fall, rain reduced foraging rates by ca. 40% and explained an additional 3% of th…	(2) shaded woodlot foraging activity periods only estimated from soil temperatures, not confirmed with experiment	mean number of foragers per trap plotted against soil temperature at 2 cm (Fig. 1), percentage of traps discovered and recruited to after 30 min plotted against soil temperature at 2 cm (Fig. 2), Mean number of foragers per trap plotted against season (a) and effect of season on forager number adjusted for soil temperature (b) (Fig. 3), mean dry weights of individual foragers (adjusted for season…	1	0	0	0	0	0	0
Brenner, R. J. and R. R. Pierce	1991	Seasonality of peridomestic cockroaches (Blattoidea:Blattidae): mobility, winter reductions, and effect of traps and baits	Journal of Economic Entomology 84: 1735-1745	Periplaneta fuliginosa, Eurocytis floridana	Florida, USA	survival factor for predation set to 1.0 at or below 20 C	comparison of population of smokybrown cockroaches, Periplaneta fuliginosa and Eurycotis floridana in fall and spring to compare the mobility and population size, and to assess the effect of combinations of traps and baits	adult smokybrown cockroaches were more mobile in the spring than in the fall, overall population levels were reduced after winter by cc. 73%, no significant shift in spatial distribution of nymphs occurred, but adult distribution changed from a predominance in palms (fall) to hardwood trees with tree holes(spring), this habitat offers better survival during winter, these data refute the hypothesi…			1	0	0	0	0	0	0
Bliss, A. R. and J. M. Gill	1933	The effects of freezing on the larvae of Aedes aegypti	American Journal of Tropical Medicine and Hygiene 13: 583-588	Aedes aegypti	lab, -2 C	survival factor for temperature extremes	series of small glass tumblers ( about 1.5 inch in diameter), half-filled with rain water, and several lively larvae of Aedes aegypti were placed in each tumbler, some of the tumblers were placed in a cold room, the temperature of which was gradually lowered by thermostatic control from 20.5 C until the contents of the tumblers froze, drop in temperature was regulated so that exactly seven hours …	larvae of Aedes aegypti will revive after having been encrusted in ice for periods of not longer than 10 hrs, and will proceed to maturity about as rapidly as controls, if encrusted in ice for 11 or more hrs, larvae are killed,	unknown low number of larvae per treatment, variable instar	Time required for recovery and time to maturity for larvae frozen from 2 to 11 hours (Table 1), time required for recovery and time to maturity for larvae frozen from 10 to 16 hours (Table 2)	0	1	1	0	0	0	0
Bar-Zeev, M.	1958	The effect of temperature on the growth rate and survival of the immature stages of Aedes aegypti	Bulletin of Entomological Research 49: 157-163	Aedes aegypti	lab, 14-38 C	larval survival as a function of temperature, lower developmental threshold temperature	effect of temperature on the growth rate and survival of immature stages studied, temperatures studied 14, 16, 20, 24, 28, 30, 32, 34, 36, 38, each group of larvae six hours older than the following one, six hours after the last group hatched, every 24 hours thereafter, the surviving larvae in each group was recorded and transferred to fresh water with 0.3 g baker's yeast in 100 ml tap water, rem…	the curve relating temperature and time of development from newly hatched larva to adult is hyperbolic, except at extremes, the later the instar, the lower is the temperature at which growth is the most rapid, threshold of development was between 9 and 10 C, developmental zero is 13.3 C, average thermal constant (between 16 and 32 C) was 2,741 degree-hours, the highest and lowest temperatures per…	larvae transferred to fresh water and food every 24 hrs, size of groups changing as larval development goes on	duration and survival of immature stages of Aedes aegypti at different temperatures(Table 1), time taken for newly hatched larvae of Aedes aegypti to reach successive stages of development (Fig. 1.), survival of individuals of Aedes aegypti reared at 28 C and transferred to 38 C at different stages of development (Table 2), proportion of each stage reaching the next stage at low temperatures (Tab…	0	1	1	0	0	0	0
Tonn, R. J., P.M. Sheppard, W.W. MacDonald and Y. H. Bang	1969	Replicate surveys of larval habitats of Aedes aegypti in relation to dengue haemorrhagic fever in Bangkok, Thailand	Bulletin of the World Health Organization 40: 819-829	Aedes aegypti	Bangkok, Thailand	CIMSIM does not attempt to model the proportions of containers infested, only container productivity. This is more of a problem in temperate regions than in tropical locations where seasonal fluctuations are minimal and most containers are not filled with rain; e.g. Bangkok, Thailand	study of the larval habitats of Ae.aegypti in 14 localities, at three different times of the year, to determine if there were fluctuations in the Ae.aegypti population, as measured by the number of occupied habitats, which could be correlated with the incidence of infection, habitats classified into 6 categories and a single larvae was collected for identification from each one that was occupied,…	miscellanous containers outdoors show significant variation, the greatest number and the greatest number which is positive occuring in the wet season, number of positive indoor jars highest in the warm season, number of positive indoor miscellanous containers highest in the wet season, there is an indication that the type of larval habitat may shift with seasons, more jars being occupied in the h…		the results of the larval surveys in 14 localities of Bangkok and Thonburi (Table 1), results of the seasonal surveys averaged over localities (Table 2), significance of comparisons of numbers of containers between localities and between seasons (Table 3), siginificance of comparisons of percentage containers occupied between localities and between seasons (Table 4), mean changes between seasons …	0	1	1	0	0	0	0
Dye, C.	1982	Intraspecific competition amongst larval Aedes aegypti: food exploitation or chemical interference?	Ecological Entomology 7: 39-46	Aedes aegypti	lab, 28C, 12L:12D	laboratory studies are equivocal and very likely misleading because extremely high larval densities were used, i.e. typically hundreds to several thousand larvae per liter, we have not yet incorporated the changes to Gilpin and McClelland's equations suggested by Dye (1982), making the variables a and c a function of age	competition within and between the larval instars of Aedes aegypti measured by its effects on stage duration, series of laboratory experiments the relative importance of chemical interference and food exploitation in mediating competition between 1st and 4th instar larvae investigated, larvae reared in 30 ml distilled water, dried brewer's yeast put through a 90 mesh sieve, given daily as a suspe…	(1) no evidence that a chemical growth retardant played any part in greatly prolonging the stage durations of larvae in both age classes, assay larvae when poorly fed are sensitive to waste metabolites produced by the 1st cohort, median stage durations of both 1st and 4th instar larvae were profoundly affected by increasing numbers in the 1st cohort (2) when competition between the two age classe…		details of experiments which tested for the presence of chemical growth retardants(Table 1), Effects of bioassay larval density and nutrition on difference in pupation times of Aedes aegypti males (treatment minus control hrs)(Fig. 1), relationship between numbers of Aedes aegypti in the first cohort and median stage duration of (a) first instars, second cohort, and (b) fourth instars, first coho…	0	1	1	0	0	0	0
Focks, D. A., S. R. Sackett and D.L. Bailey	1982	Field experiments on the control of Aedes aegypti and Culex quinquefasciatus by Toxorhynchites rutilus rutilus (Diptera:Culicidae)	Journal of Medical Entomology 19: 336-339	Aedes aegypti, Culex quinquefasciatus, Toxorhynchites rutilus rutilus	New Orleans, Louisiana, USA	cc. 40% of all Aedes aegypti exuviae were removed from the water surface by foraging ants in small plastic containers located outdoors	3 substandard, heavily A. aegypti infested residential blocks selected, 3 used automobile tires, 3 19-litre plastic buckets, 3 3.8-litre paint cans attached ca. 1 m above the ground on the boles of decidous trees growing in the more heavily vegetated central portions of the blocks, containers attached to trees by methods that did not limit the entry of rain or leaf litter from the canopy above or…	regular addition to the containers of 1 or 2 predator larvae resulted in an average control of prey emergence of 65 and 82%, while substantial mortality among the predators occurred, overall control obtained for both treatment levels was 74%, cannibalism among predators appeared to play a minor role in determining the degree of the control		number of pupal exuviae of Aedes aegypti and Culex quinquefasciatus removed daily from 3 types of containers receiving 0, 1, 2 Toxorhynchites rutilus rutilus 1st-instar larvae and percentage control achieved at each level of predator introduction (Table 1)	1	0	0	1	1	0	0
Brust, R. A.	1968	Effect of starvation on molting and growth of Aedes aegypti and Aedes vexans	Journal of Economic Entomology 61: 1570-1572	Aedes aegypti and Aedes vexans	lab, 26 C	extremely stressed (starvation) conditions favor the increased production of males	Weidling(1928) showd that there was also a preponderance of males to females in the starved populations, the ratio being as high as 5:1			Effect of starvation on developmental time, size and weight of A. aegypti (Table 1)	0	1	1	1	1	0	0
Barbosa, P., T.M. Peters and N.C. Greenough	1972	Overcrowding of mosquito populations: responses of larval Aedes aegypti to stress	Environmental Entomology 1: 89-93	Aedes aegypti	lab, 24.4 - 28.9 C	report the absolute minimal larval weight permitting pupation to be 0.1-0.19 mg	experiment performed to investigate the effects of overcrowding in larval A. aegypti and to illustrate the compensatory responses to stress in high-density conditions, density levels tested: 40, 160, 280 ,400, 520, 640, 960 and 1280 larvae per 80 ml of solution, some of the parameters evaluated included: rates of larval development, onset and rates of larval-pupal ecdysis, pupal weights and larva…	rates of larval development were drastically reduced as density was increased, pupal weights were also reduced by overcrowding, results indicated entire shifts in patterns of larval-pupal ecdysis as the densities were increased, decrease in the probability of survival of the population, amount of decrease depends upon the initial population, and is not linear (1) parameters measured were rates of…	effects of food shortage and overcrowding are confounded, (3) 4th>3rd>2nd>1st quartile pupal weight pattern can be explained by less competition and more food as less larvae are in the container (4) counterintuitive that the percentage of males to females equalizies with increasing density; if 40 larvae/80 ml is the optimal standard, why is there 35/48 % survival only at this density; why is surv…	average time required for a population of A. aegypti to initiate and complete larval-pupal ecdysis under increasingly overcrowded conditions (Fig. 1), male and female average pupal weights of A. aegypti reared under increasingly overcrowded conditions (Fig. 2)	0	1	1	1	1	0	0
Moore, C. G., B.L.Cline,E. Ruiz-Tiben, D. Lee, H. Romney-Joseph and E. Rivera-Correa	1978	Aedes aegypti in Puerto Rico: environmental determinants of larval abundance and relation to dengue virus transmission	American Journal of Tropical Medicine and Hygiene 27: 1225-1231	Aedes aegypti	Puerto Rico	in many instances, the population dynamics of the vector appear to be the key regulatory factors influencing the endemicity-epidemicity of dengue	(1) long-term, cooperative study of seasonal fluctuation in populations of Aedes aegypti in Puerto Rico, houses sampled are not necessarily representative of the potential Ae. Aegypti breeding conditions of the entire island, they provide mosquito population data from some of the most densely populated parts of the island, in each urban area, 3 or 4 contigous neighborhoods were selected, in each …	(1) during each month of the first 3 years of the project, Ae. Aegypti was found breeding in all five communities studied, mosquito density was positively correlated with rainfall, the relationship being more marked in the dry, south-coastal part of the island, discarded tires and animal watering pans were the two most common larval breeding sites, in general, houses in Puerto Rico harbour more p…	containers only inspected outside the houses, not inside, citing that outdoor breeding is much more important than indoor breeding in Puerto Rico, citing an unpublished reference, what if it's not true ?	Some characteristics of urban areas studied during Aedes aegypti surveillance (Table 1), data recorded during Aedes aegypti surveillance inspections (Table 2), summary of inspection data: Aedes aegypti larval indices April 1973-March 1976 (Table 3), Seasonal fluctuations of rainfall and Aedes aegypti larval indices in urban communities in Puerto Rico (Fig. 1), percentage contribution of various c…	0	1	1	1	1	0	0
Gilpin, M. E. and G. A. H. McClelland	1979	Systems analysis of the yellow fever mosquito Aedes aegypti	Fortschritte in Zoology 25: 355-388	Aedes aegypti	lab,26 C, Newala strain, SE Tanzania	density-independent survival rates, eggs die in an exponential manner as a function of temperature and humidity but density-independently, intraspecific competition in the larval stage, density-dependence, competitive exploitation of food resources, no interference, larval development as s function of temperature with non-limiting food, rates of larval weight change, food exploitation, assimilati…	laboratory experiments on the effect of temperature on larval developmental time, all later experiments performed at 26 C, effect of food on larval developmental time, survival, pupal weights, additional experiments on larval weight gain rates and starvation, comparison of house and bush strains, larval experiments designed to much outdoor treehole conditions, all food and all larvae added at the…	developmental rate is linear with temperature, exponential model on the larval weight change, food assimilation, pupation occuring when a certain minimum developmental time is reached and if a minimum larval weight is reached: pupation window, larval growth, survivorship, model with lipid reserves, all competition by exploitation, not interference, model extended to include multiple additions of …	fitted parameters: what if multiple peaks exist, and some other combinations are also as fit ?, effect of cannibalism of fourth instar on first instars not included, all sized larvae assumed to die from starvation equally, parameters already fitted not investigated again for more complicated model, rectangular distribution assumed for death due to starvation, larvae death from genetic causes assu…	developmental rate as a function of temperature (Fig. 1), percent pupation as a function of food-per-larva (Fig. 2), percent conversion efficiency of liver powder into pupal biomass as a function of FLR (Fig. 3), percent pupation and biomass conversion efficiency as smoothed functions of FLR and food per cup (Fig. 4), cummulative pupation as a function of time and FLR for males and females of bot…	0	1	1	1	1	0	0
Van Handel, E.	1986	Growth of three mosquitoes on two larval diets measured by protein accumulation	Journal of American Mosquito Control Association 2: 289-291	Aedes aegypti, Culex nigripalpus, Culex quinquefasciatus	lab, 26 C	we assume yeast and liver powder as equivalent food sources	larval growth recorded as accumulation of protein measured, raised on liver powder or on brewer's yeast, mosquitoes all from established colonies, raised under 12L:12D in 500 ml water and 150-160 larvae, each treatment consisted of at least 2 pans, on the day of hatching, and 3,4 and 5 days later, 100 mg food was added, protein assay: pools of larvae or pupae from each pan, 25 on day 3 and 4, 10 …	In the early stages all 3 species grew faster on liver powder, but at pupation there was no significant difference in protein content between diets and among species. Aedes aegypti pupated one day ahead of Culex, Aedes aegypti started to pupate after 5 days, in some trials pupae appeared on the liver diets several hours before the yeast diet, Aedes aegypti reached 4th instar after 4 days and pupa…		protein content of Aedes aegypti on liver and on yeast (Figure 1)	0	1	1	1	1	0	0
Chambers, G. M. a. M. J. Klowden	1990	Correlation of nutritional reserves with a critical weight for pupation in larval Aedes aegypti mosquitoes	Journal of the American Mosquito Control Association 6: 394-399	Aedes aegypti	lab, 22 and 32 C	reserve lipid state used when metabolic losses exceed food inputs, pupation is triggered by the threshold amount or porportion of some reserves such as lipids or glycogens, potential and critical weights	relationship between pupation and the weight, nutritional reserve and sex of the 4th instar larva analyzed at 22 and 32 C, critical larval weight, potential weight measured, larvae reared in shallow 30x21x5.5cm pans, density of 200/450 ml water, fed in excess of requirement, critical weight is the weight at which 50% of the larvae pupated when they were starved for 4(22 C) or 6 (32 C) days after …	both critical larval weight required for metamorphosis and the potential weight was reduced at higher temperature, both were greater for females than for males, caloric levels of soluble carbohydrates and soluble lipids correlated strongly with weight, accumulations of both carbohydrates and lipids were sex-dependent and were increased in both sexes at higher temperature, caloric levels of glycog…		percentages of starved female and male larvae undergoing metamorphosis as a function of their weight at the onset of starvation at 22 and 32 C (Fig. 1), critical and potential weights of 4th instar female and male larvae at 22 and 32 C (Table 2) , caloric values of sugars, glycogen and lipids as a function of wet body weight of 4th instar female and male larvae at 22 and 32 C (Fig. 2-4), estimate…	0	1	1	1	1	0	0
Rueda, L. M., K. J. Patel, R. C. Axtell and R. E. Stinner	1990	Temperature-dependent development and survival rates of Culex quinquefasciatus and Aedes aegypti (Diptera: Culicidae)	Journal of Medical Entomology 27: 892-898	Aedes aegypti, Culex quinquefasciatus	lab, 15-34 C, NC strains	larval survival as a function of temperature, minimum weight for pupation is a function of temperature, when food is in excess and pupation occurs at minimum time, conversion of larval dry weights to adult wet weights	development, growth rate and survival of larvae determined at six constant temperatures 15-34 C, body size,head capsule size, larval body lengths, larval and pupal weight measured, Schoolfield enzyme kinetics model parameters estimated	Schoolfield enzyme kinetics model parameters estimated well the developmental time of the larvae, body size, head capsule size, larval body lengths, larval and pupal weight generally decreased as temperature increased	larvae reared individually, same amount of food added to all larvae of the same instar, parameter estimates defer from the ones used in Focks et al., huge variations in survival rates in temperatures	mean and median number of days for development of all instars + pupae from egg hatch to adult emergence at temperatures 15-34 C (Table 2), parameter estimates for enzyme kinetics model (Table 3), cummulative proportion completing development as a function of physiological age (Figure 2), mean widths of larval head capsule, larval body lengths and mean wet weights of all life stages as a function …	0	1	1	1	1	0	0
Summerlin, J. W. and J. B. Welch	1984	Observations on the red imported fire ant, Solenopsis invicta (Hymenoptera:Formicidae) in tree hole mosquito breeding sites	Mosquito News 44: 589-590	Solenopsis invicta	Cooks point, Burleson County, TX, early November	observed ants in >85% of all water-holding rot cavities in trees	red imported fire ants observed in a roadside park	mound-nest development at the base of trees in the lower, wetter area, many of the trees developed rot holes and fork hollows which became natural breeding sites for tree-hole mosquitoes, fire ants observed moving up the trees and into these holes containing water and active mosquito larvae, observed in one rot hole 2.1 m above ground, 12 of 13 trees had an active Solenopsis invicta mound at thei…			1	1	1	1	1	0	0
Reed, W., J. Carroll and A. Agramonte	1901	Experimental yellow fever.	American Medicine 2: 15-23	yellow fever virus, Culex fasciatus=Aedes aegypti	Quemados, Cuba	survival factor for temperature extremes	experimental infection of people with yellow fever, remarks from a clinical point of view, under strict quarantine regulations(2) cases produced by the bite of Culex fasciatus: (a) bitten by 3 mosquitoes that had been contaminated 39 days previously, by feeding on the blood of a well-marked case of yellow fever, on the 3rd day of disease (b) bitten by 2 of the 3 mosquitoes that had been applied i…	(2) one of the insects lived until 69 and the other until 71 day after contamination, explanation for the fact, that the contagion of yellow fever may cling for several months to a building that has been vacated by its occupants, or to the infected area of a town, even though it has been entirely depopulated	injection of blood regardless of blood serum types - additional symptoms, some of which are analogous to yellow fever (e.g. fever)	yellow fever produced by the bite of Culex fasciatus, period of incubation 8 days, 23.5 hrs (Chart 5), period of incubation of experimental yellow fever (Table 1), yellow fever produced by bite of Culex fasciatus, period of incubation 3 days, 2.5 hrs (Chart 6), yellow fever produced by the bite of Culex fasciatus, period of incubation 3 days, 6 hrs (Chart 7), yellow fever produced by bite of Cule…	0	0	0	0	0	1	0
MacDonald, W. W.	1967	Host feeding preferences	Bulletin of the World Health Organization 36: 597-599	Aedes aegypti	review of lab and field studies	user is asked to supply estimates of the number of humans and other vertebrates	review of the host feeding preferences of Aedes aegypti in the lab and in the field	(1) lab: YES: man, mammals, birds, reptiles, amphibians, coati, monkey, otter, bats , young parrots, chicken, frog, turtle, gecko, lizard, guinea pigs, hamsters, cats, dogs, mice, rats, cattle NO: finch, dove, lesser ant-bear, iguana, wall gecko, frog, reptiles, amphibians (2) field: man (indoor collections), other hosts, lizards, reptiles, rodents (outdoor collections), evidence in East and West…		results of precipitin tests on wild-caught Aedes aegypti (Table 1)	0	0	0	0	0	1	0
McClelland, G. A. H. and G. R. Conway	1971	Frequency of blood feeding in the mosquito Aedes aegypti	Nature 232: 485-486	Aedes aegypti	Dar es Salaam, Tanzania, 24 C	temperature-dependent rate of gonotrophic development, replete meals are sought on the second day of the first cycle and on the first day of subsequent cycles, any second replete feed within a cycle is considered to occur on the day following the first feed within that cycle	capture area in the centre of a tree-shaded scrap heap of old motor cars in the suburb of Dar es Salaam, large piles of rain-water filled tires provided a habitat for a large breeding population of A.aegypti, female mosquitoes which showed attempted biting behaviour were caught by a team of four men during a 5h period from dawn onwards, on 23 consecutive days, during the first 11 days captured A.…	of 418 singly marked females released, 53 were recaptured,50 of these were released with two marks and of these, 5 were recaptured, data from singly and doubly marked females combined, total of 58 recaptures is 12.4% of the 468 females released, striking 4 day modality is clearly an indication of the gonotrophic cycle at the mean air temperature of 24 C, data reported confirms double feeding in 7…		results of mark-release and recapture of females of Aedes aegypti during 23 days in Buguruni, Tanzania, expressed as a frequency histogram of the intervals between release and recapture (Fig. 1)	0	0	0	0	0	1	0
Pant, C. P. and M. Yasuno	1973	Field studies on the gonotrophic cycle of Aedes aegypti in Bangkok, Thailand	Journal of Medical Entomology 10: 210-223	Aedes aegypti	Bangkok, Thailand	temperature-dependent rate of gonotrophic development	mark-release-recapture experiment to study the duration of the gonotrophic cycle in the wet, cool-dry and hot season, number of released individuals ranged between 242-457 per experiment, number of recaptured generally less than half of released, recaptured mosquitoes examined for presence of sperm in the spermathecae, blood in the gut, developmental stage of ovarian follicles, parous or nullipar…	gonotrophic cycle longer by 1-2 days in cool-dry season, than in wet or hot season, duration of the gonotrophic cycle in the hot season was 3 days		length of gonotrophic cycle, numbers of female mosquitoes released and recaptured during the 3 seasons on different days after release (Table 2), condition on recapture of unfed, virgin female mosquitoes released during the 3 seasons, percentage fed, percentage mated on different days after release (Table 3), number of parous mosquitoes recaptured among those released as unfed and virgin or fed a…	0	0	0	0	0	1	0
Watts, D. M., D. S. Burke, B.A. Harrison, R.W. Whitmire and A. Nisalak	1987	Effect of temperature on the vector efficiency of Aedes aegypti for dengue 2 virus	American Journal of Tropical Medicine and Hygiene 36: 143-152	Aedes aegypti	lab, 20, 24, 26, 30 C	microclimate for adults is assumed to be identical with weather station observations, we know that adults seek out a microclimate, typically indoors, which probably doesn't correlate well with this type of data, this shortcoming may be critical regarding dengue transmission, given the role of temperature in the length of the extrinsic incubation period of the virus	effect of temperature on the ability of Aedes aegypti to transmit dengue-2 virus to rhesus monkeys assessed as a possible explanation for the seasonal variation in the incidence of DHF in Bangkok, Thailand, 2 laboratory experiments, larvae reared to adults at 25 C an at 70-80% RH, all mosquitoes were intially 6-10 days old when used in each experiment, continuous supply of 10% sucrose, Bangkok st…	(2) refeeding rate for mosquitoes ranged 46-75% at day 3, to >=90% on subsequent days, infection rate ranged from 67-95%, DEN-2 virus transmitted to monkeys only by mosquitoes maintained at >=30 C, extrinsic incubation period was 12 days at 30 C, was reduced to 7 days at 32 and 35 C, incubation period and temperature thresholds required for the transmission of DEN-2 virus ranged 7-25 days at >=30…		transmission of dengue 2 virus to rhesus monkeys by Aedes aegypti and distribution of virus in mosquitoes at temperatures 20-30 C (Table 2), transmission of dengue 2 virus to rhesus monkeys by Aedes aegypti and distribution of virus in mosquitoes at temperatures ranging from 26-35 C (Table 3), dengue 2 viral replication pattern in Aedes aegypti in relation to temperature and incubation period (Fi…	0	0	0	0	0	1	0
Nasci, R. S.	1991	Influence of larval and adult nutrition on biting persistence in Aedes aegypti (Diptera:Culicidae)	Journal of Medical Entomology 28: 522-526	Aedes aegypti	lab, Louisiana, USA	female size is known or suspected of influencing fecundity, survival and blood-feeding success and frequency	biting persistence measured for mosquitoes given different levels of larval nutrition and water or sucrose for 3 or 7 days, persistence measured as the total number of times during a 60-min trial that a mosquito returned to land on a defensive host after being disturbed and dislocated from the host, and as the rate of decline of landings over the 60 min test (pattern of persistence), larvae reare…	large females were more persistent than smaller females, regardless of whether the females were provided water or 5% sucrose for 3d before test, access to sucrose for 3 or 7 days did not influence the total number of landings of large females, large females starved for 7 days have reduced persistence compared to large females starved for 3 days, water-fed adults had a more rapid decline in persis…	huge variations in persistence	average wing length, dry body weight, and total number of landings during 60-min measurements of biting persistence in Ae. Aegypti reared under different laboratory conditions or from the field (Table 1), number of landings per 5-min period for each Ae. aegypti female tested for each treatment combination (Fig. 1), total number of landings for starved Ae. aegypti females tested 3,6,9 and 12 d aft…	0	0	0	0	0	1	0
Nayar, J. K. and D. M. Sauerman	1975	The effects of nutrition on survival and fecundity in Florida mosquitoes. Part 3. Utilization of blood and sugar for fecundity.	Journal of Medical Entomology 12: 220-225	Aedes aegypti and 6 other mosquito species	lab, Florida mosquitoes	fecundity is modeled as a function of wet female weight	comparative study of the survival, fecundity and blood-feeding of several Florida mosquito species as a function of being starved or sugar-fed, unfed 2-5 day-old starved females, 12-day old sugar-fed females on 10% sucrose solution for 11 days, starved 24 h prior to blood-feeding, fed ad lib a meal of chicken blood to repletion, 200 per cage, females and males together	number of oocytes matured and the number of eggs laid in sugar-fed females was considerably higher than in starved females, starved females retained more matured oocytes after completion of egg-laying than sugar-fed females, 2-3 times more blood per 100 eggs laid per female had to be ingested by starved females than sugar-fed females, sugar-fed females had considerably more glycogen and triglycer…		wet/dry body weight, wet/dry weight of blood ingested, no. of matured oocytes, no. of eggs laid, glycogen and triglycerides in spent females, glycogen and triglycerides in 100 eggs in starved and sugar-fed females (Table 1), ratio of wet blood weight to wet body weight, ratio of dry blood weight to dry body weight, ratio of wet+dry weight prior to blood feeding, wet+dry weight of blood ingested, …	1	0	0	0	0	1	0
Gould, D. J., G.A. Mount, J.E. Scanlon,H.R. Ford and M.F. Sullivan	1970	Ecology and control of dengue vectors on an island in the Gulf of Thailand	Journal of Medical Entomology 7: 499-508	Aedes aegypti, Aedes albopictus	Thailand, 1967	population dynamics of vector key regulatory factor influencing the endemicity-epidemicity of dengue	indices of the population densities of Ae. Aegypti and A. albopictus based upon the collection of both adult and immature mosquitoes, receptacle indices (percentage of inspected receptacles found infested) were determined at each site on the basis of "1 larva per container" technique, in which a single 4th-stage mosquito larva was collected from every infested water container on the premises of 6…	densities of the populations of the 2 key vector species directly related to amount of rainfall, incidence of dengue also highest during greatest precipitation, Ae. Aegypti was highly endophilic, A. albopictus was exophilic, there was very little overlap between the preferred habitats of the 2 species, significant numbers of both species were observed to be taking multiple blood meals during thei…		results of weekly collections of Aedes aegypti biting man (Fig. 5), results of collections of Ae. Aegypti and Ae. Albopictus captured biting man indoors and outdoors (Table 1), results of dissections of Ae. Aegypti collected biting man (Table 2), number of water containers in use and infested with Ae. aegypti in 60 households (Fig. 7), results of collections of mosquito larvae from domestic water…	0	1	1	0	0	1	0
Focks, D. A., J. A. Seawright and D. W. Hall	1978	Deterministic model for simulating the predation of Toxorhynchites rutilus rutilus on Aedes aegypti	USDA-ARS. ARS-S-178	Aedes aegypti, Toxorhynchites rutilus rutilus	virtual (Bangkok, Florida, lab)	intraspecific competition in the larval stage, density-dependence, competitive exploitation of food resources	simple coupled deterministic model of two species to demonstrate control feasability	simulation runs involving the release of Tx. R. rutilus adults indicate that releases resulting in one larva per container are sufficient to reduce A. aegypti adult density 75% in 20 days, the slow developmental rate of predator immatures enables control to be maintained for several months, simulations of predator release and the use of adulticides indicate that it is possible to obtain zero adul…		parameters and their values for model computation (Table 1), development times, average numbers and percentage of immature A. aegypti per water-storage jar positive for A. aegypti in Thailand (Southwood) (Table 2), flow chart and algorithm for Aedes aegypti computation (Fig. 1), computer simulation outputs for Aedes aegypti adult density in different conditions (Fig. 4-21)	1	1	0	1	0	1	0
MacDonald, W. W.	1956	Aedes aegypti in Malaya. II. Larval and adult biology.	Annals of Tropical Medical Parasitology 50: 399-414	Aedes aegypti	Kuala Lumpur, Malaya	following emergence, CIMSIM accounts only for females, because female size is known or suspected of influencing fecundity, survival and blood-feeding success and frequency, parameter values for the temperature-dependent rate of gonotrophic development in A. aegypti were based on the observations, subsequent cycles, oviposition to oviposition are somewhat shorter, than the first cycle (completed o…	(8) composition of the biting population: series of mosquitoes captured in a Kuala Lumpur slum area, each mosquito caught in a glass vial when it came to feed on a human bait, over a period of a month 2 man acted as bait for 2 hrs in morning on ca. 5 days a week, men spent half an hour in one house and then moved to another, 12 houses in all being visited during the month, 116 A. aegypti captured…	(8) only 58% of the mosquitoes required a blood-meal for ovarian development, they were unfed or partially fed, remaining 42% were either already blood-fed, or were gravid, semi-gravid with sufficient blood remaining to complete ovarian development, A. aegypti is ready to feed twice or even more in the course of 1 gonotrophic cycle, it may bite on 2 out of 3 days, a high biting rate, another fact…		showing the composition of the biting population of A. aegypti captured in a slum area of Kuala Lumpur (Table 5), graph showing the duration of the first and later gonotrophic cycles of A. aegypti , showing the ovarian development and oviposition of fertile A. aegypti females after the first blood-meal (Table 6), showing the ovarian development and oviposition of unfertilized A. aegypti females a…	1	1	1	1	1	1	0
Surtees, G.	1960	Studies on the oviposition behavior and development of the type form of Aedes aegypti (Diptera:Culicidae). 1. Breeding site dimensions	Entomological Monographs Magazine 95: 220-221	Aedes aegypti	Lagos, Nigeria, lab, 28 C	it is likely, other things such as water quality, shade, being equal, that small containers receive proportionately less oviposition than large containers	(1) field studies conducted in a village in the rain forest zone 50 miles NW of Lagos (2) laboratory studies: investigate the influence of surface area, water level, contamination, light intensity and temperature on oviposition and development, freely breeding colonies of mosquitoes maintained at 28 C, 70% relative humidity (RH), females allowed daily to feed on white mice, males supplied with 10…	(1) field studies: larvae typically located in domestic container habitats within the immediate vicinity of the village and breeding was most intense inside houses, from village to forest conditions, domestic containers are large, exposed surface areas of water, while the reverse is true in the forest, water deeply situated, water in the village relatively clear, while in the forest water general…		number of eggs laid by A. aegypti in dishes of various surface areas ( Table 1), number of eggs laid by A. aegypti in containers with various water levels (Table 2)	1	1	1	1	1	1	0
Subra, R. and J. Mouchet	1984	The regulation of preimaginal populations of Aedes aegypti (L.) (Diptera:Culicidae) on the Kenya coast: 2. Food as a main regulatory factor	Annals of Tropical Medical Parasitology 78: 63-70	Aedes aegypti	Kwa Bendegwa, Rabai, Kenya	we do not see nominal survival rates commonly or significantly operating as functions of density[experiment 2]	(2) no food introduced, but first instar larvae were released each day into the pots, two pots which had a high productivity of pupae (P9-P10), and 2 other that produced few pupae (P11-P12) selected, 1 high productivity pot (C3) and 2 low-productivity pots (C4-C5) were kept as controls, lasted for 5 months (October 1976-February 1977) in 3 Phases, Phase 1: preliminary observations, Phase 2: addit…	(2) daily introduction of first-instar larvae did not significantly affect pupal production, pots were already supporting as large a population as possible with the food available, differences in pupal productivity were not related to differences in the numbers of eggs laid in the pots, predation and overcrowding did not seem important in regulating the preimaginal stages, food, especially maize …		influence of added food on pupal production of Ae. Aegypti (Table 1), influence of addition of food on pupal production of Ae. Aegypti in pots of initially high versus low pupal production (Fig.), influence of larvae introduction on pupal numbers of Ae. aegypti in pots (Table 2), influence of water origin and location of water samples on numbers of eggs laid by gravid females of Ae. aegypti (Tabl…	1	1	1	1	1	1	0
Focks, D. A., D.G. Haile, E. Daniels and G.A. Mount	1993	Dynamic life table model for Aedes aegypti (L.) (Diptera:Culicidae). Simulation results and validation	Journal of Medical Entomology 30: 1018-1028	Aedes aegypti	virtual	simulation results and validation	simulation results and validation of the Focks CIMSIM model, with laboratory studies, four field studies and predicted ovipositional activity in seven cities in the SE USA is compared with observed data sets	CIMSIM adequatly simulates the population dynamics in response to specific information on weather and immature habitat		days until first pupation, and larval and pupal mortality as a function of larval diet as observed and predicted (Fig. 1-2), average standing crop of larvae and pupae in undisturbed ant traps, flower pot plates and water jars in Wat Samphaya as observed and predicted (Fig. 4), comparison of average relative and absolute contributions of the three major types of larval habitats to the adult popula…	1	1	1	1	1	1	0
Sheppard, P. M., W. W. Macdonald, R.J. Tonn and B. Grabs	1969	The dynamics of an adult population of Aedes aegypti in relation to dengue haemorrhagic fever in Bangkok	Journal of Animal Ecology 38: 661-702	Aedes aegypti	Wat Shampaya, Bangkok, Thailand	in many instances, the population dynamics of the vector appear to be the key regulatory factors influencing the endemicity-epidemicity of dengue, even in areas where other non-entomological factors are probably regulatory, suppression will continue to involve mosquito control until vaccines become available on a widespread basis[result 7]	(5) population size, survival rates between sampling and recruitment to the population also obtained with the stochastic model developed by Jolly, makes no assumption about survival rates being constant, allows the assignment of a standard error to the population estimate, number of drawbacks when the expected number of recaptures is small, estimates of population size, survival rate and recruitm…	(7) study indicates that the fluctuations in the amount of movement, the expectation of life and the population size throughout the year are inadequate to account for the changes in the incidence of DHF	how much can be the survival rate and population size estimates of the Fisher&Ford and Jolly model trusted, especially the modified model to take into account the emmigration of marked individuals ? How much does this emmigration count ? How far do the mosquitoes fly ? Do they really fly out of the Wat ? Or they die ? Or they fly far away from the release site as an escape response ? Or they fly …	estimates of the daily population size in Wat Samphaya averaged by months (Table 8), harmonic mean estimates of daily population on a log10 scale for the males in Wat Samphaya (Fig. 10), harmonic mean estimates of daily population size on a log10 scale for females at Wat Samphaya (Fig. 11), analysis of variance of the mean daily population estimates (Table 9), estimates of population size for bot…	0	0	0	0	0	1	1
Nasci, R. S.	1986	The size of emerging and host-seeking Aedes aegypti and the relation of size to blood-feeding success in the field	Journal of American Mosquito Control Association 2: 61-62	Aedes aegypti	Louisiana, USA	female size is known or suspected of influencing fecundity, survival and blood-feeding success and frequency	body size of Ae. Aegypti emerging from field-collected pupae and host-seeking at human bait was studied at a tire dump (cc. 2000 tires), collections made 1-2 times a week for 14 weeks, Aedes aegypti pupae were sampled from 15 randomly chosen tires per occasion, no other container or tree hole habitats were found in the vicinity, pupae held at 27 C until 24 hr after adult emergence, wing length of…	average wing length of Aedes aegypti females collected as pupae was 2.47 mm, smaller than 2.64 mm average wing length of host-seeking females, average wing length of nulliparous host seeking-females 2.62 mm, average wing-length of parous host-seeking females 2.76 mm, small Aedes aegypti females exhibited reduced blood-feeding success and reduced survival when compared with large adults, no signif…	variation of quality of larval habitats?, contradiction to Tom Scott's result that smaller mosquitoes bite more	wing length of emerging and host-seeking adults collected in the field (Table 1), wing length of nulliparous and parous host-seeking females	0	0	0	0	0	1	1
Surtees, G.	1967	Factors affecting the oviposition of Ae. aegypti	Bulletin of the World Health Organization 36: 594-596	Aedes aegypti	review of lab and field studies	it is likely, other things such as water quality, shade, being equal, that small containers receive proportionately less oviposition than large containers[experiment 3]	review of the studies on the oviposition of Aedes aegypti (3) surface area: series of shallow containers available for egg-laying varying in surface area from 19 cm2 to 95 cm2 (4) water depth: egg-laying allowed in 3 containers of the same diameter but with water levels 25, 50 amnd 75 mm below the rim	(3) surface area: 28% of eggs laid in the largest container, direct linear relationship between surface area and number of eggs (4) water depth: 60% of eggs laid in the container with the highest water level, 78% of eggs deposited within 5 mm of the wtaer surface, in the deepest container, greater spread of eggs towards the upper rim			1	0	0	0	0	1	1
Nayar, J. K.	1981	Aedes aegypti (L.) (Diptera:Culicidae): observations on dispersal, survival, insemination, ovarian development and oviposition characteristics of a Florida population	Journal of the Florida Anti-Mosquito Association 52: 24-40	Aedes aegypti	Florida, USA	parameter values for the temperature-dependent rate of the gonotrophic cycle	7 mark-release-recapture experiment, peridomestic population, broods of adults mosquitoes, marked with radiophosphorus during their fourth larval instar, 50,000 marked adults, released once each month, either at emergence or after feeding on sucrose solution for 1 or 2 days, marked and unmarked adults collected within 3 concentric rings, radii in multiples of 33 m for 12 consecutive days, daily s…	average recovery rate of 5.4% for the 12 day collection period for the 7 experiments, dispersal without obvious orientation, independent of age and nutritional experience at release time, daily survival rate during different experiments ranged from 0.51 to 0.63 for males and 0.65 to 0.88 for females, when marked adults released at emergence, feeding on nectar took place on the day of release, blo…		relationships of the daily survival rate of marked males and females to mean temperature and humidity and total rainfall (Fig.2), number of Aedes aegypti captured in 7 experiments and ratio of marked to unmarked adults (Table 2), number and percentage of marked adults of Aedes aegypti recaptured (combined blood-seeking and resting collections) in 7 experiments at indicated distances (Table 3.), n…	1	0	0	0	0	1	1
Steinwascher, K.	1982	Relationship between pupal mass and adult survivorship and fecundity for Aedes aegypti	Environmental Entomology 11: 150-153	Aedes aegypti	lab, Florida mosquitoes	female size is known or suspected of influencing fecundity, survival and blood-feeding success and frequency	all animals F3 progeny A. aegypti derived from a collection of several hundred larvae and pupae from tires in Florida, eggs collected on paper towels after blood-feeding the colony on a mouse, eggs hatched and larvae reared in 2 liters of charcoal-filtered water, yeast added with the eggs and supplied intermittently as the larvae cleared the water, larval densities were 2000-3000 per pan at hatch…	pupal mass is significantly correlated with the fecundity of female Aedes aegypti, larger females mature more eggs than smaller ones, large pupal mass ameliorates the effects of starvation on adults of both sexes, mass has no effect on the probability of being inseminated for adult females or inseminating for adult males, larval growth directly effects the fecundity and survival of individuals as…		correlation between pupal mass and adult mass for males, correlations among pupal mass, adult mass, mass of blood meal and number of eggs for females (Table 1), means and standard errors of average adult lifespan (days) for large and small individuals of each sex on three different concentrations of sucrose: 0,5 and 10% (Table 2), means and std errors of masses (mg) of females feeding on sequenti…	0	0	0	1	1	1	1
McDonald, P. T., W. Hausermann and N. Lorimer	1977	Sterility introduced by release of genetically altered males to a domestic population of Aedes aegypti at the Kenya coast	American Journal of Tropical Medicine and Hygiene 26: 553-561	Aedes aegypti	Rabai, Kenya	intraspecific competition in the larval stage, density-dependence, competitive exploitation of food resources	sterile male release, heterozygous for one or two sex-linked translocations, single heterozygote fertility 50%, double heterozygote fertility 25%, 1 control village, 1 village with source reduction, mark-release-recapture monitoring, males released daily for 70 days, 814 males average daily, marked with fluorescent dust for five 10-day series of releases, survivorship of the released males determ…	release mixture had a fertility of 37%, daily survival rate of cc. 0.63 of the dusted release males, daily survival rate of 0.77 for indigenous males, ratio of marked to unmarked males was generally 10:1adult population of domestic Aedes aegypti were stable throughout the dry season, competitiveness of release males 0.57 and 0.53, fertility at the release village declined steadily and remained at…	extremely large fluctuations week-by-week in the ratios of released to resident males in land-biting catches, large fluctuation in indeces and no clear trend, dishonest in not accepting failure of control	fertility estimated from eggs in ovitraps and oviposited by land-biting catch females (Table 6), fertility of Aedes aegypti pupae (Table 7), relative population size estimates (Table 8)	1	0	0	1	1	1	1
MacFie, J. W. S.	1920	Heat and Stegomyia fasciata, short exposures to raised temperatures	Annals of Tropical Medical Parasitology 14: 73-82	Stegomyia fasciata = Aedes calopus = Aedes aegypti	lab, 39-50C	the survival factor for temperature extremes was developed from many laboratory sources	(1) eggs used laid on filter-paper, preserved dry for 14 days, small pieces of filter-paper, each with 10 eggs attached, cut off and put dry into glass tubes, then flooded with water at the required temperature, maintained at that temperature for 5 minutes, and allowed to cool to 28 C, control put up for each experiment, eggs being flooded at 28 C, only unshrunken eggs used, finally a loopfull of…	the ability of Stegomyia fasciata to withstand sudden exposure for 5 minutes to a raised temperature is greatest in the egg stage, slightly less in the pupal stage, and least in the larval and adult stages (1) eggs appeared to withstand successfully temperatures as high as 46 C, they were generally killed at temperatures higher than this, and none hatched of those which had been submitted to 49 C…	what is the effect of handling, especially with adults on mosquitoes, apart from temperature ? There is no control	experiments on dried eggs immersed in water (Table 1), Experiments on recently laid eggs (Table 2), Experiments on eggs in a dry condition (Table 3), Experiments on larvae (Table 4), Experiments on pupae (Table 5), Experiments on adults (Table 6), Comparison of effects (Table 7)	1	1	1	1	1	1	1
Johnson, H. A.	1937	Notes on the continuous rearing of Aedes aegypti in the laboratory.	Public Health Reports 52: 1177-1179	Aedes aegypti	lab,21-24 C	rate of embryonation as a function of temperature	(1) how long to keep sponges moist: sponges removed daily and kept moist, but not soaking wet, for varying periods before being allowed to dry, groups of sponges held moist for 20, 48, 72 and 96 hrs	(1) how long to keep sponges moist: with sponges kept moist for 20 hrs, then dried and submerged, only a small percentage of the contained eggs hatch, and hatching was very slow, only 45% of the eggs hatched after 79 hrs of submergence, resubmerging of the same sponges after drying produced further hatches even up to 8 different submergences, as the period of keeping the sponges wet increased, ha…			1	1	1	1	1	1	1
Chandler, A. C	1945	Factors influencing the uneven distribution of Aedes aegypti in Texas cities	American Journal of Tropical Medicine and Hygiene 25: 145-149	Aedes aegypti	Texas, USA	existence of the occasional large (or) protected container is often an important factor permitting the overwintering of Ae. aegypti in temperate cities (mother foci)		(3) in 1942 the incidence in San Antonio was lower than in coastal cities, but in 1923, when yellow fever threatened to enter from Mexico, Aedes aegypti was widely distributed and abundant, in 1943 also, the house index was high, running up to 20% in some parts of the city in mid-summer, San Antonio thus differs from other inland Texas cities in having abundant and widely distributed Aedes aegypt…			1	1	1	1	1	1	1
Fay, R. W.	1964	The biology and bionomics of Aedes aegypti in the laboratory	Mosquito News 24: 300-308	Aedes aegypti	lab, review	Nominal adult survival is modified by survival factors reflecting air temperature and moisture extremes	review on the laboratory rearing and characteristics of Aedes aegypti			many parameters of all life stages, temperature extremes, very important review article	1	1	1	1	1	1	1
Moore, C. G. and B. R. Fisher	1969	Competition in mosquitoes. Density and species ratio effects on growth, mortality, fecundity and production of growth retardant	Annals of the Entomological Society of America 62: 1325-1331	Aedes aegypti and Aedes albopictus	lab, 25 C	laboratory studies are equivocal and very likely misleading because extremely high larval densities were used, i.e. typically hundreds to several thousand larvae per liter[experiment 2]	(2) species population ratios of 10:90, 50:50 and 90:10, plus control groups of each species were reared at densities of 0.1 larva/ml (200 larvae/pan) and 0.8 larva/ml (1200 larvae/pan), instar I larvae counted individually using a Pasteur pipet and hand tally, placed in enamel pans containing 1.5 liters of tap water, pelleted sheep food, finely ground and sieved was added to the rearing pans at …	Aedes aegypti is shown to be a better competitor than Aedes albopictus, after a single flooding period, egg hatch of A. aegypti was 95% vs. 60-85% in A. albopictus, if eggs were continuously flooded for 5 days, 50% of A. aegypti eggs hatched in 2 hrs, while nearly 2 days were needed for 50% hatch of A. albopictus eggs, egg mortality was greater in A. albopictus in all cases, A. aegypti developmen…	min. 200 larvae/pan, Trial II flawed, instar I larvae left for 12-15 hr at a rather high density of 20-40/ml with dilute hay infusion as the only food source, which is 50-66% of the instar I period	effect of larval density and species ratio on median pupation time, median pupation times and significance (Table 3), Effect of population density and species ratio on median pupation time of female A. aegypti and A. albopictus (Fig. 1), effect of population density and species ratio on median pupation time of male A. aegypti and A. albopictus (Fig. 2), mortality of immature stages of A. aegypti …	1	1	1	1	1	1	1
Southwood, T. R. E., G. Murdie, M. Yasuno, R. J. Tonn and P. M. Reader	1972	Studies on the life budget of Aedes aegypti in Wat Samphaya Bangkok Thailand	Bulletin of the World Health Organization 46: 211-226	Aedes aegypti	Wat Samphaya, Bangkok, Thailand	common containers include the ong jar, flower pot plates, and ant traps [exp. 9],nominal survival rates independent of density[exp. 12], 19.7% of eggs hatched before flooding [exp. 4]	development of Aedes aegypti studied in Wat Samphaya, Bangkok, Thailand, particular attention given to the variation in the numbers of immature stages of the mosquito in relation to the known seasonal incidence of dengue haemorrhagic fever (1) major breeding containers for Ae. aegypti are about 100 water jars, 50 ant traps and 50 flower pot plates, all water jars, ant traps flower pot plates and …	The variation in the number of emerging adults depended on changes in the mortality of immature stages rather than on variation in the number of eggs laid. The mortality between the eggs and second-instar larvae in density-dependent. There was no clear trend of association between mortality and season except for a fall in larval mortality in April-May preceding the increase in annual incidence of…	(4) larvae transferred to new container when moulting (6) stable age distribution assumed - is it ever reached ? (11) unfortunately, only 12 of 27 sets of life table data gave complete budgets, this is because none of the information for flower pot plates is acceptable, and no pupae developed in the ant traps in November, December and July, a source of error in oviposition estimates could have be…	mean developmental times (days) of various immature stages of Ae. aegypti in different containers in the Wat Samphaya during November-August 1967-68, compared with laboratory measurements made at 28C (Christophers' data) (Table 1), the development pattern of Ae. aegypti in different containers in the Wat Samphaya (percentage of the population moulting on given day) (Table 2) the contribution of a…	1	1	1	1	1	1	1
Wijeyaratne, P. M., J.A. Seawright and D.E. Weidhaas	1974	Development and survival of a natural population of Aedes aegypti	Mosquito News 34: 36-42	Aedes aegypti	Gainsville, Florida, rain water collected in discarded washing machines	not found in paper, possibly larval development based on food added	investigated the developmental times and survival of immature stages and compared them with (a) developmental times and survival in the same water with laboratory larval food added (b) developmental times and survival of larvae reared in the laboratory insectary, number of adults emerging daily from other washing machines, (1) laboratory study : adult females collected from area, blood from guine…	(1-3) development time of larvae of Aedes aegypti in the natural population was much longer (39 days) than in the lab , primarily because less larval food was available, and temperature also had an influence, survival of these stages in nature was high, but lower than in the laboratory, especially if food wasn't added, in natural breeding water without food added, development time showed 2-fold i…	mortality of field -reared females not recorded daily, just assumptions, eggs not reflooded actual survival must have been higher, egg hatch rate underestimated	survival and development times of immature stages of Aedes aegypti in a field location in Gainsville, Fl. And the survival and development of laboratory reared mosquitoes (Table 1), regression lines for mortality of adult females from 3 sources (types of rearing), the lines for females from tubs and washing machines are hypothetical (Figure 1)	1	1	1	1	1	1	1
Birley, M. H.	1979	The estimation and simulation of variable developmental period, with application to the mosquito Aedes aegypti (L.)	Researches in Population Ecology 21: 68-80	Aedes aegypti	Bangkok, Thailand	for the sake of simplicity, we have also ignored Birley's consideration of the variable development period	mathematical method to estimate the distribution of the developmental period of the life stages, stage developmental period and its variation between individuals, developmental success function estimated from observations of recruitment to successive stages, function indicates the proportion of a cohort which successfully completes stage development at each age from stage recruitment, method test…	transfer function technique is described for estimating the frequency distribution of developmental period and simulating the subsequent population dynamics, technique relates recruitment time series of consecutive stages by an age-specific developmental success function, approximate statistics, such as the mean, median or mode developmental period may be determined and the effect of different te…		percentage Aedes aegypti larvae moulting per day in water jars from Southwood (Table 1), parameters and standard deviation estimates for models 1 (truncated normal distribution) and 2 (skewed distribution) fitted data of Southwood measuring the development of Aedes aegypti larvae in water jars (Table 2), age-specific developmental period frequency distribution determined from Southwood (Fig. 1), …	1	1	1	1	1	1	1
Schoolfield, R. M., P.J.H. Sharpe and C.E. Magnuson	1981	Non-linear regression of biological temperature-dependent rate models based on absolute reaction-rate theory	Journal of Theoretical Biology 88: 719-731	no species	virtual	simplified enzyme kinetics model form used to allow parameter estimation from observed data using nonlinear regression using Marquardt's searching algorithm; it assumes high temperature inactivation, initial estimates of dHA and dHH set arbitrarily at 10,000 and 100,000 cal/mol based on this paper,	modification of the enzyme kinetics model of Sharpe and DeMichele for nonlinear regression, plus graphical and biological interpretation of parameters, and simplified versions	biological and graphical interpretation of new parameters, comparison of predicted developmental rates with observed ones for E. coli, regression suitability with Marquardt's algorithm studied, four-parameter simplified equations, both low-temperature and high-temperature inactivation versions tested		temperature-dependent rate of development model, however, Focks only considers high-temperature inactivation	1	1	1	1	1	1	1
Marchoux, E., A. Salimbeni and P.L. Simmond	1903	La fievre jaune. Rapports de la Mission Francaise	Annals de Institute Pasteur 17: 665-731
Bacot, A. W.	1916	Report of the entomological investigation undertaken for the Commision for the year 1914-15	Report of the Yellow Fever Commission 3: 1-19
Atkin, E. E. and A. W. Bacot	1917	The relation between the hatching of eggs and the development of the larvae of Stegomyia fasciata (Aedes calopus) and the presence of bacteria and yeasts.	Parasitology 9: 482-536	Aedes calopus = Aedes aegypti
Fielding, J. W.	1919	Notes on the bionomics of Stegomyia fasciata	Annals of Tropical Medical Parasitology 13: 259-296	Aedes calopus = Aedes aegypti
Buxton, P. A. a. G. H. E. Hopkins	1927	Researches in Polynesia and Melanesia. Parts I-IV.	Members of the London School of Hygiene and Tropical Medicine Memoirs 1.			for dry containers with SunExposure <=0.85, the survival factor varies with saturation deficit, a parameter reflecting both atmospheric moisture and temperature
Weidling, K.	1928	Die Beeinflussung von Eirohrenzahl und -grosse einiger Dipteren durch hunger im Larvenstadium	Zeitschrift Angewisse Entomologie 14: 69-85
Hecht, O.	1933	Die Blutnahrung, die Erzeugung der Eier und die Uberwinterung der Steckmuckenweibchen	Archivs der Schiffs- und Tropenhygienie 37: 125-131
Wigglesworth, V. B.	1942	The storage of protein, fat, glycogen and uric-acid in the fat-body and other tissues of mosquito larvae	Journal of Experimental Biology 19: 56-77
Gander, R.	1951	Experimentelle und oekologische Untersuchungen uber das Schlupfvermogen der Larven von Aedes aegypti (L.)	Revue suisse de zoologie 58: 215-278	Aedes aegypti
Horsfall, W. R.	1955	Mosquitoes: their bionomics and relation to disease	New York, Ronald
Bar-Zeev, M.	1957	The effect of density on the larvae of a mosquito and its influence on fecundity	Bulletin of the Research Council of Israel 6B: 220-228
Christophers, S.R.	1960	Aedes aegypti (L.), the yellow fever mosquito	Cambridge University Press	Aedes aegypti
Holling, C. S.	1965	The functional response of invertebrate predators to prey density	Memoirs of the Entomological Society of Canada 45: 5-60
Wada, Y.	1965	Effect of larval density on the development of Aedes aegypti (L.) and the size of the adults	Quaes? Entomologiae 1: 223-249	Aedes aegypti
Hoffmann, B. L.	1971	Field and laboratory studies on the effects of temperature on certain aspects of reproduction in Aedes aegypti (L.) from central Texas	Davis, University of California. PhD	Aedes aegypti
Sharpe, P. J. H. and D. W. DeMichele	1977	Reaction kinetics of poikilotherm development	Journal of Theoretical Biology 64: 649-670
Clements, A.N. and G.D. Paterson	1981	The analysis of mortality and survival rates in wild populations of mosquitoes	Journal of Applied Ecology 18: 373-399
Focks, D. A., S. R. Sackett, D.L. Bailey and D.A. Dame	1981	Observations on container-breeding mosquitoes in New Orleans, Louisiana with an estimate of the population density of Aedes aegypti (L.)	American Journal of Tropical Medicine and Hygiene 30: 1329-1335	Aedes aegypti
Dye, C.	1984	Competition amongst larval Aedes aegypti: the role of interference.	Ecological Entomology 9: 355-357	Aedes aegypti
Dye, C.	1984	Models for the population dynamics of the yellow fever mosquito, Aedes aegypti	Journal of Animal Ecology 53: 247-268	Aedes aegypti
Press, W. H., B.P. Flannery, S.A. Teukolvsky and W.T. Vetterling	1986	Numerical recipes. The art of scientific computing	New York, Cambridge Univ. Press
Curry, G. L. a. R. M. Feldman	1987	Mathematical foundations of population dynamics	College Station, Texas A&M University Press
SAS Institute	1988	SAS/STAT user's guide. Release 6.03. edition	Cary, NC
Sackett, S. R.	1988	Toxorhynchites	Monthly Report of the New Orleans Mosquito Control Board. New Orleans.

## Sheet: Male adults
Author	Year	Title	Source	Species	Location	Reference	Methods	Conclusions	Concerns	Parameters	Eggs	Female larvae	Male larvae	Female pupae	Male pupae	Females adults	Male adults
MacFie, J. W. S.	1920	Heat and Stegomyia fasciata, short exposures to raised temperatures	Annals of Tropical Medical Parasitology 14: 73-82	Stegomyia fasciata = Aedes calopus = Aedes aegypti	lab, 39-50C	the survival factor for temperature extremes was developed from many laboratory sources	(1) eggs used laid on filter-paper, preserved dry for 14 days, small pieces of filter-paper, each with 10 eggs attached, cut off and put dry into glass tubes, then flooded with water at the required temperature, maintained at that temperature for 5 minutes, and allowed to cool to 28 C, control put up for each experiment, eggs being flooded at 28 C, only unshrunken eggs used, finally a loopfull of…	the ability of Stegomyia fasciata to withstand sudden exposure for 5 minutes to a raised temperature is greatest in the egg stage, slightly less in the pupal stage, and least in the larval and adult stages (1) eggs appeared to withstand successfully temperatures as high as 46 C, they were generally killed at temperatures higher than this, and none hatched of those which had been submitted to 49 C…	what is the effect of handling, especially with adults on mosquitoes, apart from temperature ? There is no control	experiments on dried eggs immersed in water (Table 1), Experiments on recently laid eggs (Table 2), Experiments on eggs in a dry condition (Table 3), Experiments on larvae (Table 4), Experiments on pupae (Table 5), Experiments on adults (Table 6), Comparison of effects (Table 7)	1	1	1	1	1	1	1
Johnson, H. A.	1937	Notes on the continuous rearing of Aedes aegypti in the laboratory.	Public Health Reports 52: 1177-1179	Aedes aegypti	lab,21-24 C	rate of embryonation as a function of temperature	(1) how long to keep sponges moist: sponges removed daily and kept moist, but not soaking wet, for varying periods before being allowed to dry, groups of sponges held moist for 20, 48, 72 and 96 hrs	(1) how long to keep sponges moist: with sponges kept moist for 20 hrs, then dried and submerged, only a small percentage of the contained eggs hatch, and hatching was very slow, only 45% of the eggs hatched after 79 hrs of submergence, resubmerging of the same sponges after drying produced further hatches even up to 8 different submergences, as the period of keeping the sponges wet increased, ha…			1	1	1	1	1	1	1
Chandler, A. C	1945	Factors influencing the uneven distribution of Aedes aegypti in Texas cities	American Journal of Tropical Medicine and Hygiene 25: 145-149	Aedes aegypti	Texas, USA	existence of the occasional large (or) protected container is often an important factor permitting the overwintering of Ae. aegypti in temperate cities (mother foci)		(3) in 1942 the incidence in San Antonio was lower than in coastal cities, but in 1923, when yellow fever threatened to enter from Mexico, Aedes aegypti was widely distributed and abundant, in 1943 also, the house index was high, running up to 20% in some parts of the city in mid-summer, San Antonio thus differs from other inland Texas cities in having abundant and widely distributed Aedes aegypt…			1	1	1	1	1	1	1
Fay, R. W.	1964	The biology and bionomics of Aedes aegypti in the laboratory	Mosquito News 24: 300-308	Aedes aegypti	lab, review	Nominal adult survival is modified by survival factors reflecting air temperature and moisture extremes	review on the laboratory rearing and characteristics of Aedes aegypti			many parameters of all life stages, temperature extremes, very important review article	1	1	1	1	1	1	1
Surtees, G.	1967	Factors affecting the oviposition of Ae. aegypti	Bulletin of the World Health Organization 36: 594-596	Aedes aegypti	review of lab and field studies	it is likely, other things such as water quality, shade, being equal, that small containers receive proportionately less oviposition than large containers[experiment 3]	review of the studies on the oviposition of Aedes aegypti (3) surface area: series of shallow containers available for egg-laying varying in surface area from 19 cm2 to 95 cm2 (4) water depth: egg-laying allowed in 3 containers of the same diameter but with water levels 25, 50 amnd 75 mm below the rim	(3) surface area: 28% of eggs laid in the largest container, direct linear relationship between surface area and number of eggs (4) water depth: 60% of eggs laid in the container with the highest water level, 78% of eggs deposited within 5 mm of the wtaer surface, in the deepest container, greater spread of eggs towards the upper rim			1	0	0	0	0	1	1
Sheppard, P. M., W. W. Macdonald, R.J. Tonn and B. Grabs	1969	The dynamics of an adult population of Aedes aegypti in relation to dengue haemorrhagic fever in Bangkok	Journal of Animal Ecology 38: 661-702	Aedes aegypti	Wat Shampaya, Bangkok, Thailand	in many instances, the population dynamics of the vector appear to be the key regulatory factors influencing the endemicity-epidemicity of dengue, even in areas where other non-entomological factors are probably regulatory, suppression will continue to involve mosquito control until vaccines become available on a widespread basis[result 7]	(5) population size, survival rates between sampling and recruitment to the population also obtained with the stochastic model developed by Jolly, makes no assumption about survival rates being constant, allows the assignment of a standard error to the population estimate, number of drawbacks when the expected number of recaptures is small, estimates of population size, survival rate and recruitm…	(7) study indicates that the fluctuations in the amount of movement, the expectation of life and the population size throughout the year are inadequate to account for the changes in the incidence of DHF	how much can be the survival rate and population size estimates of the Fisher&Ford and Jolly model trusted, especially the modified model to take into account the emmigration of marked individuals ? How much does this emmigration count ? How far do the mosquitoes fly ? Do they really fly out of the Wat ? Or they die ? Or they fly far away from the release site as an escape response ? Or they fly …	estimates of the daily population size in Wat Samphaya averaged by months (Table 8), harmonic mean estimates of daily population on a log10 scale for the males in Wat Samphaya (Fig. 10), harmonic mean estimates of daily population size on a log10 scale for females at Wat Samphaya (Fig. 11), analysis of variance of the mean daily population estimates (Table 9), estimates of population size for bot…	0	0	0	0	0	1	1
Moore, C. G. and B. R. Fisher	1969	Competition in mosquitoes. Density and species ratio effects on growth, mortality, fecundity and production of growth retardant	Annals of the Entomological Society of America 62: 1325-1331	Aedes aegypti and Aedes albopictus	lab, 25 C	laboratory studies are equivocal and very likely misleading because extremely high larval densities were used, i.e. typically hundreds to several thousand larvae per liter[experiment 2]	(2) species population ratios of 10:90, 50:50 and 90:10, plus control groups of each species were reared at densities of 0.1 larva/ml (200 larvae/pan) and 0.8 larva/ml (1200 larvae/pan), instar I larvae counted individually using a Pasteur pipet and hand tally, placed in enamel pans containing 1.5 liters of tap water, pelleted sheep food, finely ground and sieved was added to the rearing pans at …	Aedes aegypti is shown to be a better competitor than Aedes albopictus, after a single flooding period, egg hatch of A. aegypti was 95% vs. 60-85% in A. albopictus, if eggs were continuously flooded for 5 days, 50% of A. aegypti eggs hatched in 2 hrs, while nearly 2 days were needed for 50% hatch of A. albopictus eggs, egg mortality was greater in A. albopictus in all cases, A. aegypti developmen…	min. 200 larvae/pan, Trial II flawed, instar I larvae left for 12-15 hr at a rather high density of 20-40/ml with dilute hay infusion as the only food source, which is 50-66% of the instar I period	effect of larval density and species ratio on median pupation time, median pupation times and significance (Table 3), Effect of population density and species ratio on median pupation time of female A. aegypti and A. albopictus (Fig. 1), effect of population density and species ratio on median pupation time of male A. aegypti and A. albopictus (Fig. 2), mortality of immature stages of A. aegypti …	1	1	1	1	1	1	1
Southwood, T. R. E., G. Murdie, M. Yasuno, R. J. Tonn and P. M. Reader	1972	Studies on the life budget of Aedes aegypti in Wat Samphaya Bangkok Thailand	Bulletin of the World Health Organization 46: 211-226	Aedes aegypti	Wat Samphaya, Bangkok, Thailand	common containers include the ong jar, flower pot plates, and ant traps [exp. 9],nominal survival rates independent of density[exp. 12], 19.7% of eggs hatched before flooding [exp. 4]	development of Aedes aegypti studied in Wat Samphaya, Bangkok, Thailand, particular attention given to the variation in the numbers of immature stages of the mosquito in relation to the known seasonal incidence of dengue haemorrhagic fever (1) major breeding containers for Ae. aegypti are about 100 water jars, 50 ant traps and 50 flower pot plates, all water jars, ant traps flower pot plates and …	The variation in the number of emerging adults depended on changes in the mortality of immature stages rather than on variation in the number of eggs laid. The mortality between the eggs and second-instar larvae in density-dependent. There was no clear trend of association between mortality and season except for a fall in larval mortality in April-May preceding the increase in annual incidence of…	(4) larvae transferred to new container when moulting (6) stable age distribution assumed - is it ever reached ? (11) unfortunately, only 12 of 27 sets of life table data gave complete budgets, this is because none of the information for flower pot plates is acceptable, and no pupae developed in the ant traps in November, December and July, a source of error in oviposition estimates could have be…	mean developmental times (days) of various immature stages of Ae. aegypti in different containers in the Wat Samphaya during November-August 1967-68, compared with laboratory measurements made at 28C (Christophers' data) (Table 1), the development pattern of Ae. aegypti in different containers in the Wat Samphaya (percentage of the population moulting on given day) (Table 2) the contribution of a…	1	1	1	1	1	1	1
Wijeyaratne, P. M., J.A. Seawright and D.E. Weidhaas	1974	Development and survival of a natural population of Aedes aegypti	Mosquito News 34: 36-42	Aedes aegypti	Gainsville, Florida, rain water collected in discarded washing machines	not found in paper, possibly larval development based on food added	investigated the developmental times and survival of immature stages and compared them with (a) developmental times and survival in the same water with laboratory larval food added (b) developmental times and survival of larvae reared in the laboratory insectary, number of adults emerging daily from other washing machines, (1) laboratory study : adult females collected from area, blood from guine…	(1-3) development time of larvae of Aedes aegypti in the natural population was much longer (39 days) than in the lab , primarily because less larval food was available, and temperature also had an influence, survival of these stages in nature was high, but lower than in the laboratory, especially if food wasn't added, in natural breeding water without food added, development time showed 2-fold i…	mortality of field -reared females not recorded daily, just assumptions, eggs not reflooded actual survival must have been higher, egg hatch rate underestimated	survival and development times of immature stages of Aedes aegypti in a field location in Gainsville, Fl. And the survival and development of laboratory reared mosquitoes (Table 1), regression lines for mortality of adult females from 3 sources (types of rearing), the lines for females from tubs and washing machines are hypothetical (Figure 1)	1	1	1	1	1	1	1
McDonald, P. T., W. Hausermann and N. Lorimer	1977	Sterility introduced by release of genetically altered males to a domestic population of Aedes aegypti at the Kenya coast	American Journal of Tropical Medicine and Hygiene 26: 553-561	Aedes aegypti	Rabai, Kenya	intraspecific competition in the larval stage, density-dependence, competitive exploitation of food resources	sterile male release, heterozygous for one or two sex-linked translocations, single heterozygote fertility 50%, double heterozygote fertility 25%, 1 control village, 1 village with source reduction, mark-release-recapture monitoring, males released daily for 70 days, 814 males average daily, marked with fluorescent dust for five 10-day series of releases, survivorship of the released males determ…	release mixture had a fertility of 37%, daily survival rate of cc. 0.63 of the dusted release males, daily survival rate of 0.77 for indigenous males, ratio of marked to unmarked males was generally 10:1adult population of domestic Aedes aegypti were stable throughout the dry season, competitiveness of release males 0.57 and 0.53, fertility at the release village declined steadily and remained at…	extremely large fluctuations week-by-week in the ratios of released to resident males in land-biting catches, large fluctuation in indeces and no clear trend, dishonest in not accepting failure of control	fertility estimated from eggs in ovitraps and oviposited by land-biting catch females (Table 6), fertility of Aedes aegypti pupae (Table 7), relative population size estimates (Table 8)	1	0	0	1	1	1	1
Birley, M. H.	1979	The estimation and simulation of variable developmental period, with application to the mosquito Aedes aegypti (L.)	Researches in Population Ecology 21: 68-80	Aedes aegypti	Bangkok, Thailand	for the sake of simplicity, we have also ignored Birley's consideration of the variable development period	mathematical method to estimate the distribution of the developmental period of the life stages, stage developmental period and its variation between individuals, developmental success function estimated from observations of recruitment to successive stages, function indicates the proportion of a cohort which successfully completes stage development at each age from stage recruitment, method test…	transfer function technique is described for estimating the frequency distribution of developmental period and simulating the subsequent population dynamics, technique relates recruitment time series of consecutive stages by an age-specific developmental success function, approximate statistics, such as the mean, median or mode developmental period may be determined and the effect of different te…		percentage Aedes aegypti larvae moulting per day in water jars from Southwood (Table 1), parameters and standard deviation estimates for models 1 (truncated normal distribution) and 2 (skewed distribution) fitted data of Southwood measuring the development of Aedes aegypti larvae in water jars (Table 2), age-specific developmental period frequency distribution determined from Southwood (Fig. 1), …	1	1	1	1	1	1	1
Nayar, J. K.	1981	Aedes aegypti (L.) (Diptera:Culicidae): observations on dispersal, survival, insemination, ovarian development and oviposition characteristics of a Florida population	Journal of the Florida Anti-Mosquito Association 52: 24-40	Aedes aegypti	Florida, USA	parameter values for the temperature-dependent rate of the gonotrophic cycle	7 mark-release-recapture experiment, peridomestic population, broods of adults mosquitoes, marked with radiophosphorus during their fourth larval instar, 50,000 marked adults, released once each month, either at emergence or after feeding on sucrose solution for 1 or 2 days, marked and unmarked adults collected within 3 concentric rings, radii in multiples of 33 m for 12 consecutive days, daily s…	average recovery rate of 5.4% for the 12 day collection period for the 7 experiments, dispersal without obvious orientation, independent of age and nutritional experience at release time, daily survival rate during different experiments ranged from 0.51 to 0.63 for males and 0.65 to 0.88 for females, when marked adults released at emergence, feeding on nectar took place on the day of release, blo…		relationships of the daily survival rate of marked males and females to mean temperature and humidity and total rainfall (Fig.2), number of Aedes aegypti captured in 7 experiments and ratio of marked to unmarked adults (Table 2), number and percentage of marked adults of Aedes aegypti recaptured (combined blood-seeking and resting collections) in 7 experiments at indicated distances (Table 3.), n…	1	0	0	0	0	1	1
Schoolfield, R. M., P.J.H. Sharpe and C.E. Magnuson	1981	Non-linear regression of biological temperature-dependent rate models based on absolute reaction-rate theory	Journal of Theoretical Biology 88: 719-731	no species	virtual	simplified enzyme kinetics model form used to allow parameter estimation from observed data using nonlinear regression using Marquardt's searching algorithm; it assumes high temperature inactivation, initial estimates of dHA and dHH set arbitrarily at 10,000 and 100,000 cal/mol based on this paper,	modification of the enzyme kinetics model of Sharpe and DeMichele for nonlinear regression, plus graphical and biological interpretation of parameters, and simplified versions	biological and graphical interpretation of new parameters, comparison of predicted developmental rates with observed ones for E. coli, regression suitability with Marquardt's algorithm studied, four-parameter simplified equations, both low-temperature and high-temperature inactivation versions tested		temperature-dependent rate of development model, however, Focks only considers high-temperature inactivation	1	1	1	1	1	1	1
Steinwascher, K.	1982	Relationship between pupal mass and adult survivorship and fecundity for Aedes aegypti	Environmental Entomology 11: 150-153	Aedes aegypti	lab, Florida mosquitoes	female size is known or suspected of influencing fecundity, survival and blood-feeding success and frequency	all animals F3 progeny A. aegypti derived from a collection of several hundred larvae and pupae from tires in Florida, eggs collected on paper towels after blood-feeding the colony on a mouse, eggs hatched and larvae reared in 2 liters of charcoal-filtered water, yeast added with the eggs and supplied intermittently as the larvae cleared the water, larval densities were 2000-3000 per pan at hatch…	pupal mass is significantly correlated with the fecundity of female Aedes aegypti, larger females mature more eggs than smaller ones, large pupal mass ameliorates the effects of starvation on adults of both sexes, mass has no effect on the probability of being inseminated for adult females or inseminating for adult males, larval growth directly effects the fecundity and survival of individuals as…		correlation between pupal mass and adult mass for males, correlations among pupal mass, adult mass, mass of blood meal and number of eggs for females (Table 1), means and standard errors of average adult lifespan (days) for large and small individuals of each sex on three different concentrations of sucrose: 0,5 and 10% (Table 2), means and std errors of masses (mg) of females feeding on sequenti…	0	0	0	1	1	1	1
Nasci, R. S.	1986	The size of emerging and host-seeking Aedes aegypti and the relation of size to blood-feeding success in the field	Journal of American Mosquito Control Association 2: 61-62	Aedes aegypti	Louisiana, USA	female size is known or suspected of influencing fecundity, survival and blood-feeding success and frequency	body size of Ae. Aegypti emerging from field-collected pupae and host-seeking at human bait was studied at a tire dump (cc. 2000 tires), collections made 1-2 times a week for 14 weeks, Aedes aegypti pupae were sampled from 15 randomly chosen tires per occasion, no other container or tree hole habitats were found in the vicinity, pupae held at 27 C until 24 hr after adult emergence, wing length of…	average wing length of Aedes aegypti females collected as pupae was 2.47 mm, smaller than 2.64 mm average wing length of host-seeking females, average wing length of nulliparous host seeking-females 2.62 mm, average wing-length of parous host-seeking females 2.76 mm, small Aedes aegypti females exhibited reduced blood-feeding success and reduced survival when compared with large adults, no signif…	variation of quality of larval habitats?, contradiction to Tom Scott's result that smaller mosquitoes bite more	wing length of emerging and host-seeking adults collected in the field (Table 1), wing length of nulliparous and parous host-seeking females	0	0	0	0	0	1	1

## Sheet: Female adults
Author	Year	Title	Source	Species	Location	Reference	Methods	Conclusions	Concerns	Parameters	Eggs	Female larvae	Male larvae	Female pupae	Male pupae	Females adults	Male adults
Reed, W., J. Carroll and A. Agramonte	1901	Experimental yellow fever.	American Medicine 2: 15-23	yellow fever virus, Culex fasciatus=Aedes aegypti	Quemados, Cuba	survival factor for temperature extremes	experimental infection of people with yellow fever, remarks from a clinical point of view, under strict quarantine regulations(2) cases produced by the bite of Culex fasciatus: (a) bitten by 3 mosquitoes that had been contaminated 39 days previously, by feeding on the blood of a well-marked case of yellow fever, on the 3rd day of disease (b) bitten by 2 of the 3 mosquitoes that had been applied i…	(2) one of the insects lived until 69 and the other until 71 day after contamination, explanation for the fact, that the contagion of yellow fever may cling for several months to a building that has been vacated by its occupants, or to the infected area of a town, even though it has been entirely depopulated	injection of blood regardless of blood serum types - additional symptoms, some of which are analogous to yellow fever (e.g. fever)	yellow fever produced by the bite of Culex fasciatus, period of incubation 8 days, 23.5 hrs (Chart 5), period of incubation of experimental yellow fever (Table 1), yellow fever produced by bite of Culex fasciatus, period of incubation 3 days, 2.5 hrs (Chart 6), yellow fever produced by the bite of Culex fasciatus, period of incubation 3 days, 6 hrs (Chart 7), yellow fever produced by bite of Cule…	0	0	0	0	0	1	0
MacFie, J. W. S.	1920	Heat and Stegomyia fasciata, short exposures to raised temperatures	Annals of Tropical Medical Parasitology 14: 73-82	Stegomyia fasciata = Aedes calopus = Aedes aegypti	lab, 39-50C	the survival factor for temperature extremes was developed from many laboratory sources	(1) eggs used laid on filter-paper, preserved dry for 14 days, small pieces of filter-paper, each with 10 eggs attached, cut off and put dry into glass tubes, then flooded with water at the required temperature, maintained at that temperature for 5 minutes, and allowed to cool to 28 C, control put up for each experiment, eggs being flooded at 28 C, only unshrunken eggs used, finally a loopfull of…	the ability of Stegomyia fasciata to withstand sudden exposure for 5 minutes to a raised temperature is greatest in the egg stage, slightly less in the pupal stage, and least in the larval and adult stages (1) eggs appeared to withstand successfully temperatures as high as 46 C, they were generally killed at temperatures higher than this, and none hatched of those which had been submitted to 49 C…	what is the effect of handling, especially with adults on mosquitoes, apart from temperature ? There is no control	experiments on dried eggs immersed in water (Table 1), Experiments on recently laid eggs (Table 2), Experiments on eggs in a dry condition (Table 3), Experiments on larvae (Table 4), Experiments on pupae (Table 5), Experiments on adults (Table 6), Comparison of effects (Table 7)	1	1	1	1	1	1	1
Johnson, H. A.	1937	Notes on the continuous rearing of Aedes aegypti in the laboratory.	Public Health Reports 52: 1177-1179	Aedes aegypti	lab,21-24 C	rate of embryonation as a function of temperature	(1) how long to keep sponges moist: sponges removed daily and kept moist, but not soaking wet, for varying periods before being allowed to dry, groups of sponges held moist for 20, 48, 72 and 96 hrs	(1) how long to keep sponges moist: with sponges kept moist for 20 hrs, then dried and submerged, only a small percentage of the contained eggs hatch, and hatching was very slow, only 45% of the eggs hatched after 79 hrs of submergence, resubmerging of the same sponges after drying produced further hatches even up to 8 different submergences, as the period of keeping the sponges wet increased, ha…			1	1	1	1	1	1	1
Chandler, A. C	1945	Factors influencing the uneven distribution of Aedes aegypti in Texas cities	American Journal of Tropical Medicine and Hygiene 25: 145-149	Aedes aegypti	Texas, USA	existence of the occasional large (or) protected container is often an important factor permitting the overwintering of Ae. aegypti in temperate cities (mother foci)		(3) in 1942 the incidence in San Antonio was lower than in coastal cities, but in 1923, when yellow fever threatened to enter from Mexico, Aedes aegypti was widely distributed and abundant, in 1943 also, the house index was high, running up to 20% in some parts of the city in mid-summer, San Antonio thus differs from other inland Texas cities in having abundant and widely distributed Aedes aegypt…			1	1	1	1	1	1	1
MacDonald, W. W.	1956	Aedes aegypti in Malaya. II. Larval and adult biology.	Annals of Tropical Medical Parasitology 50: 399-414	Aedes aegypti	Kuala Lumpur, Malaya	following emergence, CIMSIM accounts only for females, because female size is known or suspected of influencing fecundity, survival and blood-feeding success and frequency, parameter values for the temperature-dependent rate of gonotrophic development in A. aegypti were based on the observations, subsequent cycles, oviposition to oviposition are somewhat shorter, than the first cycle (completed o…	(8) composition of the biting population: series of mosquitoes captured in a Kuala Lumpur slum area, each mosquito caught in a glass vial when it came to feed on a human bait, over a period of a month 2 man acted as bait for 2 hrs in morning on ca. 5 days a week, men spent half an hour in one house and then moved to another, 12 houses in all being visited during the month, 116 A. aegypti captured…	(8) only 58% of the mosquitoes required a blood-meal for ovarian development, they were unfed or partially fed, remaining 42% were either already blood-fed, or were gravid, semi-gravid with sufficient blood remaining to complete ovarian development, A. aegypti is ready to feed twice or even more in the course of 1 gonotrophic cycle, it may bite on 2 out of 3 days, a high biting rate, another fact…		showing the composition of the biting population of A. aegypti captured in a slum area of Kuala Lumpur (Table 5), graph showing the duration of the first and later gonotrophic cycles of A. aegypti , showing the ovarian development and oviposition of fertile A. aegypti females after the first blood-meal (Table 6), showing the ovarian development and oviposition of unfertilized A. aegypti females a…	1	1	1	1	1	1	0
Surtees, G.	1960	Studies on the oviposition behavior and development of the type form of Aedes aegypti (Diptera:Culicidae). 1. Breeding site dimensions	Entomological Monographs Magazine 95: 220-221	Aedes aegypti	Lagos, Nigeria, lab, 28 C	it is likely, other things such as water quality, shade, being equal, that small containers receive proportionately less oviposition than large containers	(1) field studies conducted in a village in the rain forest zone 50 miles NW of Lagos (2) laboratory studies: investigate the influence of surface area, water level, contamination, light intensity and temperature on oviposition and development, freely breeding colonies of mosquitoes maintained at 28 C, 70% relative humidity (RH), females allowed daily to feed on white mice, males supplied with 10…	(1) field studies: larvae typically located in domestic container habitats within the immediate vicinity of the village and breeding was most intense inside houses, from village to forest conditions, domestic containers are large, exposed surface areas of water, while the reverse is true in the forest, water deeply situated, water in the village relatively clear, while in the forest water general…		number of eggs laid by A. aegypti in dishes of various surface areas ( Table 1), number of eggs laid by A. aegypti in containers with various water levels (Table 2)	1	1	1	1	1	1	0
Fay, R. W.	1964	The biology and bionomics of Aedes aegypti in the laboratory	Mosquito News 24: 300-308	Aedes aegypti	lab, review	Nominal adult survival is modified by survival factors reflecting air temperature and moisture extremes	review on the laboratory rearing and characteristics of Aedes aegypti			many parameters of all life stages, temperature extremes, very important review article	1	1	1	1	1	1	1
MacDonald, W. W.	1967	Host feeding preferences	Bulletin of the World Health Organization 36: 597-599	Aedes aegypti	review of lab and field studies	user is asked to supply estimates of the number of humans and other vertebrates	review of the host feeding preferences of Aedes aegypti in the lab and in the field	(1) lab: YES: man, mammals, birds, reptiles, amphibians, coati, monkey, otter, bats , young parrots, chicken, frog, turtle, gecko, lizard, guinea pigs, hamsters, cats, dogs, mice, rats, cattle NO: finch, dove, lesser ant-bear, iguana, wall gecko, frog, reptiles, amphibians (2) field: man (indoor collections), other hosts, lizards, reptiles, rodents (outdoor collections), evidence in East and West…		results of precipitin tests on wild-caught Aedes aegypti (Table 1)	0	0	0	0	0	1	0
Surtees, G.	1967	Factors affecting the oviposition of Ae. aegypti	Bulletin of the World Health Organization 36: 594-596	Aedes aegypti	review of lab and field studies	it is likely, other things such as water quality, shade, being equal, that small containers receive proportionately less oviposition than large containers[experiment 3]	review of the studies on the oviposition of Aedes aegypti (3) surface area: series of shallow containers available for egg-laying varying in surface area from 19 cm2 to 95 cm2 (4) water depth: egg-laying allowed in 3 containers of the same diameter but with water levels 25, 50 amnd 75 mm below the rim	(3) surface area: 28% of eggs laid in the largest container, direct linear relationship between surface area and number of eggs (4) water depth: 60% of eggs laid in the container with the highest water level, 78% of eggs deposited within 5 mm of the wtaer surface, in the deepest container, greater spread of eggs towards the upper rim			1	0	0	0	0	1	1
Sheppard, P. M., W. W. Macdonald, R.J. Tonn and B. Grabs	1969	The dynamics of an adult population of Aedes aegypti in relation to dengue haemorrhagic fever in Bangkok	Journal of Animal Ecology 38: 661-702	Aedes aegypti	Wat Shampaya, Bangkok, Thailand	in many instances, the population dynamics of the vector appear to be the key regulatory factors influencing the endemicity-epidemicity of dengue, even in areas where other non-entomological factors are probably regulatory, suppression will continue to involve mosquito control until vaccines become available on a widespread basis[result 7]	(5) population size, survival rates between sampling and recruitment to the population also obtained with the stochastic model developed by Jolly, makes no assumption about survival rates being constant, allows the assignment of a standard error to the population estimate, number of drawbacks when the expected number of recaptures is small, estimates of population size, survival rate and recruitm…	(7) study indicates that the fluctuations in the amount of movement, the expectation of life and the population size throughout the year are inadequate to account for the changes in the incidence of DHF	how much can be the survival rate and population size estimates of the Fisher&Ford and Jolly model trusted, especially the modified model to take into account the emmigration of marked individuals ? How much does this emmigration count ? How far do the mosquitoes fly ? Do they really fly out of the Wat ? Or they die ? Or they fly far away from the release site as an escape response ? Or they fly …	estimates of the daily population size in Wat Samphaya averaged by months (Table 8), harmonic mean estimates of daily population on a log10 scale for the males in Wat Samphaya (Fig. 10), harmonic mean estimates of daily population size on a log10 scale for females at Wat Samphaya (Fig. 11), analysis of variance of the mean daily population estimates (Table 9), estimates of population size for bot…	0	0	0	0	0	1	1
Moore, C. G. and B. R. Fisher	1969	Competition in mosquitoes. Density and species ratio effects on growth, mortality, fecundity and production of growth retardant	Annals of the Entomological Society of America 62: 1325-1331	Aedes aegypti and Aedes albopictus	lab, 25 C	laboratory studies are equivocal and very likely misleading because extremely high larval densities were used, i.e. typically hundreds to several thousand larvae per liter[experiment 2]	(2) species population ratios of 10:90, 50:50 and 90:10, plus control groups of each species were reared at densities of 0.1 larva/ml (200 larvae/pan) and 0.8 larva/ml (1200 larvae/pan), instar I larvae counted individually using a Pasteur pipet and hand tally, placed in enamel pans containing 1.5 liters of tap water, pelleted sheep food, finely ground and sieved was added to the rearing pans at …	Aedes aegypti is shown to be a better competitor than Aedes albopictus, after a single flooding period, egg hatch of A. aegypti was 95% vs. 60-85% in A. albopictus, if eggs were continuously flooded for 5 days, 50% of A. aegypti eggs hatched in 2 hrs, while nearly 2 days were needed for 50% hatch of A. albopictus eggs, egg mortality was greater in A. albopictus in all cases, A. aegypti developmen…	min. 200 larvae/pan, Trial II flawed, instar I larvae left for 12-15 hr at a rather high density of 20-40/ml with dilute hay infusion as the only food source, which is 50-66% of the instar I period	effect of larval density and species ratio on median pupation time, median pupation times and significance (Table 3), Effect of population density and species ratio on median pupation time of female A. aegypti and A. albopictus (Fig. 1), effect of population density and species ratio on median pupation time of male A. aegypti and A. albopictus (Fig. 2), mortality of immature stages of A. aegypti …	1	1	1	1	1	1	1
Gould, D. J., G.A. Mount, J.E. Scanlon,H.R. Ford and M.F. Sullivan	1970	Ecology and control of dengue vectors on an island in the Gulf of Thailand	Journal of Medical Entomology 7: 499-508	Aedes aegypti, Aedes albopictus	Thailand, 1967	population dynamics of vector key regulatory factor influencing the endemicity-epidemicity of dengue	indices of the population densities of Ae. Aegypti and A. albopictus based upon the collection of both adult and immature mosquitoes, receptacle indices (percentage of inspected receptacles found infested) were determined at each site on the basis of "1 larva per container" technique, in which a single 4th-stage mosquito larva was collected from every infested water container on the premises of 6…	densities of the populations of the 2 key vector species directly related to amount of rainfall, incidence of dengue also highest during greatest precipitation, Ae. Aegypti was highly endophilic, A. albopictus was exophilic, there was very little overlap between the preferred habitats of the 2 species, significant numbers of both species were observed to be taking multiple blood meals during thei…		results of weekly collections of Aedes aegypti biting man (Fig. 5), results of collections of Ae. Aegypti and Ae. Albopictus captured biting man indoors and outdoors (Table 1), results of dissections of Ae. Aegypti collected biting man (Table 2), number of water containers in use and infested with Ae. aegypti in 60 households (Fig. 7), results of collections of mosquito larvae from domestic water…	0	1	1	0	0	1	0
McClelland, G. A. H. and G. R. Conway	1971	Frequency of blood feeding in the mosquito Aedes aegypti	Nature 232: 485-486	Aedes aegypti	Dar es Salaam, Tanzania, 24 C	temperature-dependent rate of gonotrophic development, replete meals are sought on the second day of the first cycle and on the first day of subsequent cycles, any second replete feed within a cycle is considered to occur on the day following the first feed within that cycle	capture area in the centre of a tree-shaded scrap heap of old motor cars in the suburb of Dar es Salaam, large piles of rain-water filled tires provided a habitat for a large breeding population of A.aegypti, female mosquitoes which showed attempted biting behaviour were caught by a team of four men during a 5h period from dawn onwards, on 23 consecutive days, during the first 11 days captured A.…	of 418 singly marked females released, 53 were recaptured,50 of these were released with two marks and of these, 5 were recaptured, data from singly and doubly marked females combined, total of 58 recaptures is 12.4% of the 468 females released, striking 4 day modality is clearly an indication of the gonotrophic cycle at the mean air temperature of 24 C, data reported confirms double feeding in 7…		results of mark-release and recapture of females of Aedes aegypti during 23 days in Buguruni, Tanzania, expressed as a frequency histogram of the intervals between release and recapture (Fig. 1)	0	0	0	0	0	1	0
Southwood, T. R. E., G. Murdie, M. Yasuno, R. J. Tonn and P. M. Reader	1972	Studies on the life budget of Aedes aegypti in Wat Samphaya Bangkok Thailand	Bulletin of the World Health Organization 46: 211-226	Aedes aegypti	Wat Samphaya, Bangkok, Thailand	common containers include the ong jar, flower pot plates, and ant traps [exp. 9],nominal survival rates independent of density[exp. 12], 19.7% of eggs hatched before flooding [exp. 4]	development of Aedes aegypti studied in Wat Samphaya, Bangkok, Thailand, particular attention given to the variation in the numbers of immature stages of the mosquito in relation to the known seasonal incidence of dengue haemorrhagic fever (1) major breeding containers for Ae. aegypti are about 100 water jars, 50 ant traps and 50 flower pot plates, all water jars, ant traps flower pot plates and …	The variation in the number of emerging adults depended on changes in the mortality of immature stages rather than on variation in the number of eggs laid. The mortality between the eggs and second-instar larvae in density-dependent. There was no clear trend of association between mortality and season except for a fall in larval mortality in April-May preceding the increase in annual incidence of…	(4) larvae transferred to new container when moulting (6) stable age distribution assumed - is it ever reached ? (11) unfortunately, only 12 of 27 sets of life table data gave complete budgets, this is because none of the information for flower pot plates is acceptable, and no pupae developed in the ant traps in November, December and July, a source of error in oviposition estimates could have be…	mean developmental times (days) of various immature stages of Ae. aegypti in different containers in the Wat Samphaya during November-August 1967-68, compared with laboratory measurements made at 28C (Christophers' data) (Table 1), the development pattern of Ae. aegypti in different containers in the Wat Samphaya (percentage of the population moulting on given day) (Table 2) the contribution of a…	1	1	1	1	1	1	1
Pant, C. P. and M. Yasuno	1973	Field studies on the gonotrophic cycle of Aedes aegypti in Bangkok, Thailand	Journal of Medical Entomology 10: 210-223	Aedes aegypti	Bangkok, Thailand	temperature-dependent rate of gonotrophic development	mark-release-recapture experiment to study the duration of the gonotrophic cycle in the wet, cool-dry and hot season, number of released individuals ranged between 242-457 per experiment, number of recaptured generally less than half of released, recaptured mosquitoes examined for presence of sperm in the spermathecae, blood in the gut, developmental stage of ovarian follicles, parous or nullipar…	gonotrophic cycle longer by 1-2 days in cool-dry season, than in wet or hot season, duration of the gonotrophic cycle in the hot season was 3 days		length of gonotrophic cycle, numbers of female mosquitoes released and recaptured during the 3 seasons on different days after release (Table 2), condition on recapture of unfed, virgin female mosquitoes released during the 3 seasons, percentage fed, percentage mated on different days after release (Table 3), number of parous mosquitoes recaptured among those released as unfed and virgin or fed a…	0	0	0	0	0	1	0
Wijeyaratne, P. M., J.A. Seawright and D.E. Weidhaas	1974	Development and survival of a natural population of Aedes aegypti	Mosquito News 34: 36-42	Aedes aegypti	Gainsville, Florida, rain water collected in discarded washing machines	not found in paper, possibly larval development based on food added	investigated the developmental times and survival of immature stages and compared them with (a) developmental times and survival in the same water with laboratory larval food added (b) developmental times and survival of larvae reared in the laboratory insectary, number of adults emerging daily from other washing machines, (1) laboratory study : adult females collected from area, blood from guine…	(1-3) development time of larvae of Aedes aegypti in the natural population was much longer (39 days) than in the lab , primarily because less larval food was available, and temperature also had an influence, survival of these stages in nature was high, but lower than in the laboratory, especially if food wasn't added, in natural breeding water without food added, development time showed 2-fold i…	mortality of field -reared females not recorded daily, just assumptions, eggs not reflooded actual survival must have been higher, egg hatch rate underestimated	survival and development times of immature stages of Aedes aegypti in a field location in Gainsville, Fl. And the survival and development of laboratory reared mosquitoes (Table 1), regression lines for mortality of adult females from 3 sources (types of rearing), the lines for females from tubs and washing machines are hypothetical (Figure 1)	1	1	1	1	1	1	1
Nayar, J. K. and D. M. Sauerman	1975	The effects of nutrition on survival and fecundity in Florida mosquitoes. Part 3. Utilization of blood and sugar for fecundity.	Journal of Medical Entomology 12: 220-225	Aedes aegypti and 6 other mosquito species	lab, Florida mosquitoes	fecundity is modeled as a function of wet female weight	comparative study of the survival, fecundity and blood-feeding of several Florida mosquito species as a function of being starved or sugar-fed, unfed 2-5 day-old starved females, 12-day old sugar-fed females on 10% sucrose solution for 11 days, starved 24 h prior to blood-feeding, fed ad lib a meal of chicken blood to repletion, 200 per cage, females and males together	number of oocytes matured and the number of eggs laid in sugar-fed females was considerably higher than in starved females, starved females retained more matured oocytes after completion of egg-laying than sugar-fed females, 2-3 times more blood per 100 eggs laid per female had to be ingested by starved females than sugar-fed females, sugar-fed females had considerably more glycogen and triglycer…		wet/dry body weight, wet/dry weight of blood ingested, no. of matured oocytes, no. of eggs laid, glycogen and triglycerides in spent females, glycogen and triglycerides in 100 eggs in starved and sugar-fed females (Table 1), ratio of wet blood weight to wet body weight, ratio of dry blood weight to dry body weight, ratio of wet+dry weight prior to blood feeding, wet+dry weight of blood ingested, …	1	0	0	0	0	1	0
McDonald, P. T., W. Hausermann and N. Lorimer	1977	Sterility introduced by release of genetically altered males to a domestic population of Aedes aegypti at the Kenya coast	American Journal of Tropical Medicine and Hygiene 26: 553-561	Aedes aegypti	Rabai, Kenya	intraspecific competition in the larval stage, density-dependence, competitive exploitation of food resources	sterile male release, heterozygous for one or two sex-linked translocations, single heterozygote fertility 50%, double heterozygote fertility 25%, 1 control village, 1 village with source reduction, mark-release-recapture monitoring, males released daily for 70 days, 814 males average daily, marked with fluorescent dust for five 10-day series of releases, survivorship of the released males determ…	release mixture had a fertility of 37%, daily survival rate of cc. 0.63 of the dusted release males, daily survival rate of 0.77 for indigenous males, ratio of marked to unmarked males was generally 10:1adult population of domestic Aedes aegypti were stable throughout the dry season, competitiveness of release males 0.57 and 0.53, fertility at the release village declined steadily and remained at…	extremely large fluctuations week-by-week in the ratios of released to resident males in land-biting catches, large fluctuation in indeces and no clear trend, dishonest in not accepting failure of control	fertility estimated from eggs in ovitraps and oviposited by land-biting catch females (Table 6), fertility of Aedes aegypti pupae (Table 7), relative population size estimates (Table 8)	1	0	0	1	1	1	1
Focks, D. A., J. A. Seawright and D. W. Hall	1978	Deterministic model for simulating the predation of Toxorhynchites rutilus rutilus on Aedes aegypti	USDA-ARS. ARS-S-178	Aedes aegypti, Toxorhynchites rutilus rutilus	virtual (Bangkok, Florida, lab)	intraspecific competition in the larval stage, density-dependence, competitive exploitation of food resources	simple coupled deterministic model of two species to demonstrate control feasability	simulation runs involving the release of Tx. R. rutilus adults indicate that releases resulting in one larva per container are sufficient to reduce A. aegypti adult density 75% in 20 days, the slow developmental rate of predator immatures enables control to be maintained for several months, simulations of predator release and the use of adulticides indicate that it is possible to obtain zero adul…		parameters and their values for model computation (Table 1), development times, average numbers and percentage of immature A. aegypti per water-storage jar positive for A. aegypti in Thailand (Southwood) (Table 2), flow chart and algorithm for Aedes aegypti computation (Fig. 1), computer simulation outputs for Aedes aegypti adult density in different conditions (Fig. 4-21)	1	1	0	1	0	1	0
Birley, M. H.	1979	The estimation and simulation of variable developmental period, with application to the mosquito Aedes aegypti (L.)	Researches in Population Ecology 21: 68-80	Aedes aegypti	Bangkok, Thailand	for the sake of simplicity, we have also ignored Birley's consideration of the variable development period	mathematical method to estimate the distribution of the developmental period of the life stages, stage developmental period and its variation between individuals, developmental success function estimated from observations of recruitment to successive stages, function indicates the proportion of a cohort which successfully completes stage development at each age from stage recruitment, method test…	transfer function technique is described for estimating the frequency distribution of developmental period and simulating the subsequent population dynamics, technique relates recruitment time series of consecutive stages by an age-specific developmental success function, approximate statistics, such as the mean, median or mode developmental period may be determined and the effect of different te…		percentage Aedes aegypti larvae moulting per day in water jars from Southwood (Table 1), parameters and standard deviation estimates for models 1 (truncated normal distribution) and 2 (skewed distribution) fitted data of Southwood measuring the development of Aedes aegypti larvae in water jars (Table 2), age-specific developmental period frequency distribution determined from Southwood (Fig. 1), …	1	1	1	1	1	1	1
Nayar, J. K.	1981	Aedes aegypti (L.) (Diptera:Culicidae): observations on dispersal, survival, insemination, ovarian development and oviposition characteristics of a Florida population	Journal of the Florida Anti-Mosquito Association 52: 24-40	Aedes aegypti	Florida, USA	parameter values for the temperature-dependent rate of the gonotrophic cycle	7 mark-release-recapture experiment, peridomestic population, broods of adults mosquitoes, marked with radiophosphorus during their fourth larval instar, 50,000 marked adults, released once each month, either at emergence or after feeding on sucrose solution for 1 or 2 days, marked and unmarked adults collected within 3 concentric rings, radii in multiples of 33 m for 12 consecutive days, daily s…	average recovery rate of 5.4% for the 12 day collection period for the 7 experiments, dispersal without obvious orientation, independent of age and nutritional experience at release time, daily survival rate during different experiments ranged from 0.51 to 0.63 for males and 0.65 to 0.88 for females, when marked adults released at emergence, feeding on nectar took place on the day of release, blo…		relationships of the daily survival rate of marked males and females to mean temperature and humidity and total rainfall (Fig.2), number of Aedes aegypti captured in 7 experiments and ratio of marked to unmarked adults (Table 2), number and percentage of marked adults of Aedes aegypti recaptured (combined blood-seeking and resting collections) in 7 experiments at indicated distances (Table 3.), n…	1	0	0	0	0	1	1
Schoolfield, R. M., P.J.H. Sharpe and C.E. Magnuson	1981	Non-linear regression of biological temperature-dependent rate models based on absolute reaction-rate theory	Journal of Theoretical Biology 88: 719-731	no species	virtual	simplified enzyme kinetics model form used to allow parameter estimation from observed data using nonlinear regression using Marquardt's searching algorithm; it assumes high temperature inactivation, initial estimates of dHA and dHH set arbitrarily at 10,000 and 100,000 cal/mol based on this paper,	modification of the enzyme kinetics model of Sharpe and DeMichele for nonlinear regression, plus graphical and biological interpretation of parameters, and simplified versions	biological and graphical interpretation of new parameters, comparison of predicted developmental rates with observed ones for E. coli, regression suitability with Marquardt's algorithm studied, four-parameter simplified equations, both low-temperature and high-temperature inactivation versions tested		temperature-dependent rate of development model, however, Focks only considers high-temperature inactivation	1	1	1	1	1	1	1
Steinwascher, K.	1982	Relationship between pupal mass and adult survivorship and fecundity for Aedes aegypti	Environmental Entomology 11: 150-153	Aedes aegypti	lab, Florida mosquitoes	female size is known or suspected of influencing fecundity, survival and blood-feeding success and frequency	all animals F3 progeny A. aegypti derived from a collection of several hundred larvae and pupae from tires in Florida, eggs collected on paper towels after blood-feeding the colony on a mouse, eggs hatched and larvae reared in 2 liters of charcoal-filtered water, yeast added with the eggs and supplied intermittently as the larvae cleared the water, larval densities were 2000-3000 per pan at hatch…	pupal mass is significantly correlated with the fecundity of female Aedes aegypti, larger females mature more eggs than smaller ones, large pupal mass ameliorates the effects of starvation on adults of both sexes, mass has no effect on the probability of being inseminated for adult females or inseminating for adult males, larval growth directly effects the fecundity and survival of individuals as…		correlation between pupal mass and adult mass for males, correlations among pupal mass, adult mass, mass of blood meal and number of eggs for females (Table 1), means and standard errors of average adult lifespan (days) for large and small individuals of each sex on three different concentrations of sucrose: 0,5 and 10% (Table 2), means and std errors of masses (mg) of females feeding on sequenti…	0	0	0	1	1	1	1
Subra, R. and J. Mouchet	1984	The regulation of preimaginal populations of Aedes aegypti (L.) (Diptera:Culicidae) on the Kenya coast: 2. Food as a main regulatory factor	Annals of Tropical Medical Parasitology 78: 63-70	Aedes aegypti	Kwa Bendegwa, Rabai, Kenya	we do not see nominal survival rates commonly or significantly operating as functions of density[experiment 2]	(2) no food introduced, but first instar larvae were released each day into the pots, two pots which had a high productivity of pupae (P9-P10), and 2 other that produced few pupae (P11-P12) selected, 1 high productivity pot (C3) and 2 low-productivity pots (C4-C5) were kept as controls, lasted for 5 months (October 1976-February 1977) in 3 Phases, Phase 1: preliminary observations, Phase 2: addit…	(2) daily introduction of first-instar larvae did not significantly affect pupal production, pots were already supporting as large a population as possible with the food available, differences in pupal productivity were not related to differences in the numbers of eggs laid in the pots, predation and overcrowding did not seem important in regulating the preimaginal stages, food, especially maize …		influence of added food on pupal production of Ae. Aegypti (Table 1), influence of addition of food on pupal production of Ae. Aegypti in pots of initially high versus low pupal production (Fig.), influence of larvae introduction on pupal numbers of Ae. aegypti in pots (Table 2), influence of water origin and location of water samples on numbers of eggs laid by gravid females of Ae. aegypti (Tabl…	1	1	1	1	1	1	0
Nasci, R. S.	1986	The size of emerging and host-seeking Aedes aegypti and the relation of size to blood-feeding success in the field	Journal of American Mosquito Control Association 2: 61-62	Aedes aegypti	Louisiana, USA	female size is known or suspected of influencing fecundity, survival and blood-feeding success and frequency	body size of Ae. Aegypti emerging from field-collected pupae and host-seeking at human bait was studied at a tire dump (cc. 2000 tires), collections made 1-2 times a week for 14 weeks, Aedes aegypti pupae were sampled from 15 randomly chosen tires per occasion, no other container or tree hole habitats were found in the vicinity, pupae held at 27 C until 24 hr after adult emergence, wing length of…	average wing length of Aedes aegypti females collected as pupae was 2.47 mm, smaller than 2.64 mm average wing length of host-seeking females, average wing length of nulliparous host seeking-females 2.62 mm, average wing-length of parous host-seeking females 2.76 mm, small Aedes aegypti females exhibited reduced blood-feeding success and reduced survival when compared with large adults, no signif…	variation of quality of larval habitats?, contradiction to Tom Scott's result that smaller mosquitoes bite more	wing length of emerging and host-seeking adults collected in the field (Table 1), wing length of nulliparous and parous host-seeking females	0	0	0	0	0	1	1
Watts, D. M., D. S. Burke, B.A. Harrison, R.W. Whitmire and A. Nisalak	1987	Effect of temperature on the vector efficiency of Aedes aegypti for dengue 2 virus	American Journal of Tropical Medicine and Hygiene 36: 143-152	Aedes aegypti	lab, 20, 24, 26, 30 C	microclimate for adults is assumed to be identical with weather station observations, we know that adults seek out a microclimate, typically indoors, which probably doesn't correlate well with this type of data, this shortcoming may be critical regarding dengue transmission, given the role of temperature in the length of the extrinsic incubation period of the virus	effect of temperature on the ability of Aedes aegypti to transmit dengue-2 virus to rhesus monkeys assessed as a possible explanation for the seasonal variation in the incidence of DHF in Bangkok, Thailand, 2 laboratory experiments, larvae reared to adults at 25 C an at 70-80% RH, all mosquitoes were intially 6-10 days old when used in each experiment, continuous supply of 10% sucrose, Bangkok st…	(2) refeeding rate for mosquitoes ranged 46-75% at day 3, to >=90% on subsequent days, infection rate ranged from 67-95%, DEN-2 virus transmitted to monkeys only by mosquitoes maintained at >=30 C, extrinsic incubation period was 12 days at 30 C, was reduced to 7 days at 32 and 35 C, incubation period and temperature thresholds required for the transmission of DEN-2 virus ranged 7-25 days at >=30…		transmission of dengue 2 virus to rhesus monkeys by Aedes aegypti and distribution of virus in mosquitoes at temperatures 20-30 C (Table 2), transmission of dengue 2 virus to rhesus monkeys by Aedes aegypti and distribution of virus in mosquitoes at temperatures ranging from 26-35 C (Table 3), dengue 2 viral replication pattern in Aedes aegypti in relation to temperature and incubation period (Fi…	0	0	0	0	0	1	0
Nasci, R. S.	1991	Influence of larval and adult nutrition on biting persistence in Aedes aegypti (Diptera:Culicidae)	Journal of Medical Entomology 28: 522-526	Aedes aegypti	lab, Louisiana, USA	female size is known or suspected of influencing fecundity, survival and blood-feeding success and frequency	biting persistence measured for mosquitoes given different levels of larval nutrition and water or sucrose for 3 or 7 days, persistence measured as the total number of times during a 60-min trial that a mosquito returned to land on a defensive host after being disturbed and dislocated from the host, and as the rate of decline of landings over the 60 min test (pattern of persistence), larvae reare…	large females were more persistent than smaller females, regardless of whether the females were provided water or 5% sucrose for 3d before test, access to sucrose for 3 or 7 days did not influence the total number of landings of large females, large females starved for 7 days have reduced persistence compared to large females starved for 3 days, water-fed adults had a more rapid decline in persis…	huge variations in persistence	average wing length, dry body weight, and total number of landings during 60-min measurements of biting persistence in Ae. Aegypti reared under different laboratory conditions or from the field (Table 1), number of landings per 5-min period for each Ae. aegypti female tested for each treatment combination (Fig. 1), total number of landings for starved Ae. aegypti females tested 3,6,9 and 12 d aft…	0	0	0	0	0	1	0
Focks, D. A., D.G. Haile, E. Daniels and G.A. Mount	1993	Dynamic life table model for Aedes aegypti (L.) (Diptera:Culicidae). Simulation results and validation	Journal of Medical Entomology 30: 1018-1028	Aedes aegypti	virtual	simulation results and validation	simulation results and validation of the Focks CIMSIM model, with laboratory studies, four field studies and predicted ovipositional activity in seven cities in the SE USA is compared with observed data sets	CIMSIM adequatly simulates the population dynamics in response to specific information on weather and immature habitat		days until first pupation, and larval and pupal mortality as a function of larval diet as observed and predicted (Fig. 1-2), average standing crop of larvae and pupae in undisturbed ant traps, flower pot plates and water jars in Wat Samphaya as observed and predicted (Fig. 4), comparison of average relative and absolute contributions of the three major types of larval habitats to the adult popula…	1	1	1	1	1	1	0

## Sheet: Male pupae
Author	Year	Title	Source	Species	Location	Reference	Methods	Conclusions	Concerns	Parameters	Eggs	Female larvae	Male larvae	Female pupae	Male pupae	Females adults	Male adults
MacFie, J. W. S.	1920	Heat and Stegomyia fasciata, short exposures to raised temperatures	Annals of Tropical Medical Parasitology 14: 73-82	Stegomyia fasciata = Aedes calopus = Aedes aegypti	lab, 39-50C	the survival factor for temperature extremes was developed from many laboratory sources	(1) eggs used laid on filter-paper, preserved dry for 14 days, small pieces of filter-paper, each with 10 eggs attached, cut off and put dry into glass tubes, then flooded with water at the required temperature, maintained at that temperature for 5 minutes, and allowed to cool to 28 C, control put up for each experiment, eggs being flooded at 28 C, only unshrunken eggs used, finally a loopfull of…	the ability of Stegomyia fasciata to withstand sudden exposure for 5 minutes to a raised temperature is greatest in the egg stage, slightly less in the pupal stage, and least in the larval and adult stages (1) eggs appeared to withstand successfully temperatures as high as 46 C, they were generally killed at temperatures higher than this, and none hatched of those which had been submitted to 49 C…	what is the effect of handling, especially with adults on mosquitoes, apart from temperature ? There is no control	experiments on dried eggs immersed in water (Table 1), Experiments on recently laid eggs (Table 2), Experiments on eggs in a dry condition (Table 3), Experiments on larvae (Table 4), Experiments on pupae (Table 5), Experiments on adults (Table 6), Comparison of effects (Table 7)	1	1	1	1	1	1	1
Johnson, H. A.	1937	Notes on the continuous rearing of Aedes aegypti in the laboratory.	Public Health Reports 52: 1177-1179	Aedes aegypti	lab,21-24 C	rate of embryonation as a function of temperature	(1) how long to keep sponges moist: sponges removed daily and kept moist, but not soaking wet, for varying periods before being allowed to dry, groups of sponges held moist for 20, 48, 72 and 96 hrs	(1) how long to keep sponges moist: with sponges kept moist for 20 hrs, then dried and submerged, only a small percentage of the contained eggs hatch, and hatching was very slow, only 45% of the eggs hatched after 79 hrs of submergence, resubmerging of the same sponges after drying produced further hatches even up to 8 different submergences, as the period of keeping the sponges wet increased, ha…			1	1	1	1	1	1	1
Chandler, A. C	1945	Factors influencing the uneven distribution of Aedes aegypti in Texas cities	American Journal of Tropical Medicine and Hygiene 25: 145-149	Aedes aegypti	Texas, USA	existence of the occasional large (or) protected container is often an important factor permitting the overwintering of Ae. aegypti in temperate cities (mother foci)		(3) in 1942 the incidence in San Antonio was lower than in coastal cities, but in 1923, when yellow fever threatened to enter from Mexico, Aedes aegypti was widely distributed and abundant, in 1943 also, the house index was high, running up to 20% in some parts of the city in mid-summer, San Antonio thus differs from other inland Texas cities in having abundant and widely distributed Aedes aegypt…			1	1	1	1	1	1	1
MacDonald, W. W.	1956	Aedes aegypti in Malaya. II. Larval and adult biology.	Annals of Tropical Medical Parasitology 50: 399-414	Aedes aegypti	Kuala Lumpur, Malaya	following emergence, CIMSIM accounts only for females, because female size is known or suspected of influencing fecundity, survival and blood-feeding success and frequency, parameter values for the temperature-dependent rate of gonotrophic development in A. aegypti were based on the observations, subsequent cycles, oviposition to oviposition are somewhat shorter, than the first cycle (completed o…	(8) composition of the biting population: series of mosquitoes captured in a Kuala Lumpur slum area, each mosquito caught in a glass vial when it came to feed on a human bait, over a period of a month 2 man acted as bait for 2 hrs in morning on ca. 5 days a week, men spent half an hour in one house and then moved to another, 12 houses in all being visited during the month, 116 A. aegypti captured…	(8) only 58% of the mosquitoes required a blood-meal for ovarian development, they were unfed or partially fed, remaining 42% were either already blood-fed, or were gravid, semi-gravid with sufficient blood remaining to complete ovarian development, A. aegypti is ready to feed twice or even more in the course of 1 gonotrophic cycle, it may bite on 2 out of 3 days, a high biting rate, another fact…		showing the composition of the biting population of A. aegypti captured in a slum area of Kuala Lumpur (Table 5), graph showing the duration of the first and later gonotrophic cycles of A. aegypti , showing the ovarian development and oviposition of fertile A. aegypti females after the first blood-meal (Table 6), showing the ovarian development and oviposition of unfertilized A. aegypti females a…	1	1	1	1	1	1	0
Surtees, G.	1960	Studies on the oviposition behavior and development of the type form of Aedes aegypti (Diptera:Culicidae). 1. Breeding site dimensions	Entomological Monographs Magazine 95: 220-221	Aedes aegypti	Lagos, Nigeria, lab, 28 C	it is likely, other things such as water quality, shade, being equal, that small containers receive proportionately less oviposition than large containers	(1) field studies conducted in a village in the rain forest zone 50 miles NW of Lagos (2) laboratory studies: investigate the influence of surface area, water level, contamination, light intensity and temperature on oviposition and development, freely breeding colonies of mosquitoes maintained at 28 C, 70% relative humidity (RH), females allowed daily to feed on white mice, males supplied with 10…	(1) field studies: larvae typically located in domestic container habitats within the immediate vicinity of the village and breeding was most intense inside houses, from village to forest conditions, domestic containers are large, exposed surface areas of water, while the reverse is true in the forest, water deeply situated, water in the village relatively clear, while in the forest water general…		number of eggs laid by A. aegypti in dishes of various surface areas ( Table 1), number of eggs laid by A. aegypti in containers with various water levels (Table 2)	1	1	1	1	1	1	0
Fay, R. W.	1964	The biology and bionomics of Aedes aegypti in the laboratory	Mosquito News 24: 300-308	Aedes aegypti	lab, review	Nominal adult survival is modified by survival factors reflecting air temperature and moisture extremes	review on the laboratory rearing and characteristics of Aedes aegypti			many parameters of all life stages, temperature extremes, very important review article	1	1	1	1	1	1	1
Brust, R. A.	1968	Effect of starvation on molting and growth of Aedes aegypti and Aedes vexans	Journal of Economic Entomology 61: 1570-1572	Aedes aegypti and Aedes vexans	lab, 26 C	extremely stressed (starvation) conditions favor the increased production of males	Weidling(1928) showd that there was also a preponderance of males to females in the starved populations, the ratio being as high as 5:1			Effect of starvation on developmental time, size and weight of A. aegypti (Table 1)	0	1	1	1	1	0	0
Moore, C. G. and B. R. Fisher	1969	Competition in mosquitoes. Density and species ratio effects on growth, mortality, fecundity and production of growth retardant	Annals of the Entomological Society of America 62: 1325-1331	Aedes aegypti and Aedes albopictus	lab, 25 C	laboratory studies are equivocal and very likely misleading because extremely high larval densities were used, i.e. typically hundreds to several thousand larvae per liter[experiment 2]	(2) species population ratios of 10:90, 50:50 and 90:10, plus control groups of each species were reared at densities of 0.1 larva/ml (200 larvae/pan) and 0.8 larva/ml (1200 larvae/pan), instar I larvae counted individually using a Pasteur pipet and hand tally, placed in enamel pans containing 1.5 liters of tap water, pelleted sheep food, finely ground and sieved was added to the rearing pans at …	Aedes aegypti is shown to be a better competitor than Aedes albopictus, after a single flooding period, egg hatch of A. aegypti was 95% vs. 60-85% in A. albopictus, if eggs were continuously flooded for 5 days, 50% of A. aegypti eggs hatched in 2 hrs, while nearly 2 days were needed for 50% hatch of A. albopictus eggs, egg mortality was greater in A. albopictus in all cases, A. aegypti developmen…	min. 200 larvae/pan, Trial II flawed, instar I larvae left for 12-15 hr at a rather high density of 20-40/ml with dilute hay infusion as the only food source, which is 50-66% of the instar I period	effect of larval density and species ratio on median pupation time, median pupation times and significance (Table 3), Effect of population density and species ratio on median pupation time of female A. aegypti and A. albopictus (Fig. 1), effect of population density and species ratio on median pupation time of male A. aegypti and A. albopictus (Fig. 2), mortality of immature stages of A. aegypti …	1	1	1	1	1	1	1
Barbosa, P., T.M. Peters and N.C. Greenough	1972	Overcrowding of mosquito populations: responses of larval Aedes aegypti to stress	Environmental Entomology 1: 89-93	Aedes aegypti	lab, 24.4 - 28.9 C	report the absolute minimal larval weight permitting pupation to be 0.1-0.19 mg	experiment performed to investigate the effects of overcrowding in larval A. aegypti and to illustrate the compensatory responses to stress in high-density conditions, density levels tested: 40, 160, 280 ,400, 520, 640, 960 and 1280 larvae per 80 ml of solution, some of the parameters evaluated included: rates of larval development, onset and rates of larval-pupal ecdysis, pupal weights and larva…	rates of larval development were drastically reduced as density was increased, pupal weights were also reduced by overcrowding, results indicated entire shifts in patterns of larval-pupal ecdysis as the densities were increased, decrease in the probability of survival of the population, amount of decrease depends upon the initial population, and is not linear (1) parameters measured were rates of…	effects of food shortage and overcrowding are confounded, (3) 4th>3rd>2nd>1st quartile pupal weight pattern can be explained by less competition and more food as less larvae are in the container (4) counterintuitive that the percentage of males to females equalizies with increasing density; if 40 larvae/80 ml is the optimal standard, why is there 35/48 % survival only at this density; why is surv…	average time required for a population of A. aegypti to initiate and complete larval-pupal ecdysis under increasingly overcrowded conditions (Fig. 1), male and female average pupal weights of A. aegypti reared under increasingly overcrowded conditions (Fig. 2)	0	1	1	1	1	0	0
Southwood, T. R. E., G. Murdie, M. Yasuno, R. J. Tonn and P. M. Reader	1972	Studies on the life budget of Aedes aegypti in Wat Samphaya Bangkok Thailand	Bulletin of the World Health Organization 46: 211-226	Aedes aegypti	Wat Samphaya, Bangkok, Thailand	common containers include the ong jar, flower pot plates, and ant traps [exp. 9],nominal survival rates independent of density[exp. 12], 19.7% of eggs hatched before flooding [exp. 4]	development of Aedes aegypti studied in Wat Samphaya, Bangkok, Thailand, particular attention given to the variation in the numbers of immature stages of the mosquito in relation to the known seasonal incidence of dengue haemorrhagic fever (1) major breeding containers for Ae. aegypti are about 100 water jars, 50 ant traps and 50 flower pot plates, all water jars, ant traps flower pot plates and …	The variation in the number of emerging adults depended on changes in the mortality of immature stages rather than on variation in the number of eggs laid. The mortality between the eggs and second-instar larvae in density-dependent. There was no clear trend of association between mortality and season except for a fall in larval mortality in April-May preceding the increase in annual incidence of…	(4) larvae transferred to new container when moulting (6) stable age distribution assumed - is it ever reached ? (11) unfortunately, only 12 of 27 sets of life table data gave complete budgets, this is because none of the information for flower pot plates is acceptable, and no pupae developed in the ant traps in November, December and July, a source of error in oviposition estimates could have be…	mean developmental times (days) of various immature stages of Ae. aegypti in different containers in the Wat Samphaya during November-August 1967-68, compared with laboratory measurements made at 28C (Christophers' data) (Table 1), the development pattern of Ae. aegypti in different containers in the Wat Samphaya (percentage of the population moulting on given day) (Table 2) the contribution of a…	1	1	1	1	1	1	1
Wijeyaratne, P. M., J.A. Seawright and D.E. Weidhaas	1974	Development and survival of a natural population of Aedes aegypti	Mosquito News 34: 36-42	Aedes aegypti	Gainsville, Florida, rain water collected in discarded washing machines	not found in paper, possibly larval development based on food added	investigated the developmental times and survival of immature stages and compared them with (a) developmental times and survival in the same water with laboratory larval food added (b) developmental times and survival of larvae reared in the laboratory insectary, number of adults emerging daily from other washing machines, (1) laboratory study : adult females collected from area, blood from guine…	(1-3) development time of larvae of Aedes aegypti in the natural population was much longer (39 days) than in the lab , primarily because less larval food was available, and temperature also had an influence, survival of these stages in nature was high, but lower than in the laboratory, especially if food wasn't added, in natural breeding water without food added, development time showed 2-fold i…	mortality of field -reared females not recorded daily, just assumptions, eggs not reflooded actual survival must have been higher, egg hatch rate underestimated	survival and development times of immature stages of Aedes aegypti in a field location in Gainsville, Fl. And the survival and development of laboratory reared mosquitoes (Table 1), regression lines for mortality of adult females from 3 sources (types of rearing), the lines for females from tubs and washing machines are hypothetical (Figure 1)	1	1	1	1	1	1	1
McDonald, P. T., W. Hausermann and N. Lorimer	1977	Sterility introduced by release of genetically altered males to a domestic population of Aedes aegypti at the Kenya coast	American Journal of Tropical Medicine and Hygiene 26: 553-561	Aedes aegypti	Rabai, Kenya	intraspecific competition in the larval stage, density-dependence, competitive exploitation of food resources	sterile male release, heterozygous for one or two sex-linked translocations, single heterozygote fertility 50%, double heterozygote fertility 25%, 1 control village, 1 village with source reduction, mark-release-recapture monitoring, males released daily for 70 days, 814 males average daily, marked with fluorescent dust for five 10-day series of releases, survivorship of the released males determ…	release mixture had a fertility of 37%, daily survival rate of cc. 0.63 of the dusted release males, daily survival rate of 0.77 for indigenous males, ratio of marked to unmarked males was generally 10:1adult population of domestic Aedes aegypti were stable throughout the dry season, competitiveness of release males 0.57 and 0.53, fertility at the release village declined steadily and remained at…	extremely large fluctuations week-by-week in the ratios of released to resident males in land-biting catches, large fluctuation in indeces and no clear trend, dishonest in not accepting failure of control	fertility estimated from eggs in ovitraps and oviposited by land-biting catch females (Table 6), fertility of Aedes aegypti pupae (Table 7), relative population size estimates (Table 8)	1	0	0	1	1	1	1
Moore, C. G., B.L.Cline,E. Ruiz-Tiben, D. Lee, H. Romney-Joseph and E. Rivera-Correa	1978	Aedes aegypti in Puerto Rico: environmental determinants of larval abundance and relation to dengue virus transmission	American Journal of Tropical Medicine and Hygiene 27: 1225-1231	Aedes aegypti	Puerto Rico	in many instances, the population dynamics of the vector appear to be the key regulatory factors influencing the endemicity-epidemicity of dengue	(1) long-term, cooperative study of seasonal fluctuation in populations of Aedes aegypti in Puerto Rico, houses sampled are not necessarily representative of the potential Ae. Aegypti breeding conditions of the entire island, they provide mosquito population data from some of the most densely populated parts of the island, in each urban area, 3 or 4 contigous neighborhoods were selected, in each …	(1) during each month of the first 3 years of the project, Ae. Aegypti was found breeding in all five communities studied, mosquito density was positively correlated with rainfall, the relationship being more marked in the dry, south-coastal part of the island, discarded tires and animal watering pans were the two most common larval breeding sites, in general, houses in Puerto Rico harbour more p…	containers only inspected outside the houses, not inside, citing that outdoor breeding is much more important than indoor breeding in Puerto Rico, citing an unpublished reference, what if it's not true ?	Some characteristics of urban areas studied during Aedes aegypti surveillance (Table 1), data recorded during Aedes aegypti surveillance inspections (Table 2), summary of inspection data: Aedes aegypti larval indices April 1973-March 1976 (Table 3), Seasonal fluctuations of rainfall and Aedes aegypti larval indices in urban communities in Puerto Rico (Fig. 1), percentage contribution of various c…	0	1	1	1	1	0	0
Gilpin, M. E. and G. A. H. McClelland	1979	Systems analysis of the yellow fever mosquito Aedes aegypti	Fortschritte in Zoology 25: 355-388	Aedes aegypti	lab,26 C, Newala strain, SE Tanzania	density-independent survival rates, eggs die in an exponential manner as a function of temperature and humidity but density-independently, intraspecific competition in the larval stage, density-dependence, competitive exploitation of food resources, no interference, larval development as s function of temperature with non-limiting food, rates of larval weight change, food exploitation, assimilati…	laboratory experiments on the effect of temperature on larval developmental time, all later experiments performed at 26 C, effect of food on larval developmental time, survival, pupal weights, additional experiments on larval weight gain rates and starvation, comparison of house and bush strains, larval experiments designed to much outdoor treehole conditions, all food and all larvae added at the…	developmental rate is linear with temperature, exponential model on the larval weight change, food assimilation, pupation occuring when a certain minimum developmental time is reached and if a minimum larval weight is reached: pupation window, larval growth, survivorship, model with lipid reserves, all competition by exploitation, not interference, model extended to include multiple additions of …	fitted parameters: what if multiple peaks exist, and some other combinations are also as fit ?, effect of cannibalism of fourth instar on first instars not included, all sized larvae assumed to die from starvation equally, parameters already fitted not investigated again for more complicated model, rectangular distribution assumed for death due to starvation, larvae death from genetic causes assu…	developmental rate as a function of temperature (Fig. 1), percent pupation as a function of food-per-larva (Fig. 2), percent conversion efficiency of liver powder into pupal biomass as a function of FLR (Fig. 3), percent pupation and biomass conversion efficiency as smoothed functions of FLR and food per cup (Fig. 4), cummulative pupation as a function of time and FLR for males and females of bot…	0	1	1	1	1	0	0
Birley, M. H.	1979	The estimation and simulation of variable developmental period, with application to the mosquito Aedes aegypti (L.)	Researches in Population Ecology 21: 68-80	Aedes aegypti	Bangkok, Thailand	for the sake of simplicity, we have also ignored Birley's consideration of the variable development period	mathematical method to estimate the distribution of the developmental period of the life stages, stage developmental period and its variation between individuals, developmental success function estimated from observations of recruitment to successive stages, function indicates the proportion of a cohort which successfully completes stage development at each age from stage recruitment, method test…	transfer function technique is described for estimating the frequency distribution of developmental period and simulating the subsequent population dynamics, technique relates recruitment time series of consecutive stages by an age-specific developmental success function, approximate statistics, such as the mean, median or mode developmental period may be determined and the effect of different te…		percentage Aedes aegypti larvae moulting per day in water jars from Southwood (Table 1), parameters and standard deviation estimates for models 1 (truncated normal distribution) and 2 (skewed distribution) fitted data of Southwood measuring the development of Aedes aegypti larvae in water jars (Table 2), age-specific developmental period frequency distribution determined from Southwood (Fig. 1), …	1	1	1	1	1	1	1
Schoolfield, R. M., P.J.H. Sharpe and C.E. Magnuson	1981	Non-linear regression of biological temperature-dependent rate models based on absolute reaction-rate theory	Journal of Theoretical Biology 88: 719-731	no species	virtual	simplified enzyme kinetics model form used to allow parameter estimation from observed data using nonlinear regression using Marquardt's searching algorithm; it assumes high temperature inactivation, initial estimates of dHA and dHH set arbitrarily at 10,000 and 100,000 cal/mol based on this paper,	modification of the enzyme kinetics model of Sharpe and DeMichele for nonlinear regression, plus graphical and biological interpretation of parameters, and simplified versions	biological and graphical interpretation of new parameters, comparison of predicted developmental rates with observed ones for E. coli, regression suitability with Marquardt's algorithm studied, four-parameter simplified equations, both low-temperature and high-temperature inactivation versions tested		temperature-dependent rate of development model, however, Focks only considers high-temperature inactivation	1	1	1	1	1	1	1
Steinwascher, K.	1982	Relationship between pupal mass and adult survivorship and fecundity for Aedes aegypti	Environmental Entomology 11: 150-153	Aedes aegypti	lab, Florida mosquitoes	female size is known or suspected of influencing fecundity, survival and blood-feeding success and frequency	all animals F3 progeny A. aegypti derived from a collection of several hundred larvae and pupae from tires in Florida, eggs collected on paper towels after blood-feeding the colony on a mouse, eggs hatched and larvae reared in 2 liters of charcoal-filtered water, yeast added with the eggs and supplied intermittently as the larvae cleared the water, larval densities were 2000-3000 per pan at hatch…	pupal mass is significantly correlated with the fecundity of female Aedes aegypti, larger females mature more eggs than smaller ones, large pupal mass ameliorates the effects of starvation on adults of both sexes, mass has no effect on the probability of being inseminated for adult females or inseminating for adult males, larval growth directly effects the fecundity and survival of individuals as…		correlation between pupal mass and adult mass for males, correlations among pupal mass, adult mass, mass of blood meal and number of eggs for females (Table 1), means and standard errors of average adult lifespan (days) for large and small individuals of each sex on three different concentrations of sucrose: 0,5 and 10% (Table 2), means and std errors of masses (mg) of females feeding on sequenti…	0	0	0	1	1	1	1
Focks, D. A., S. R. Sackett and D.L. Bailey	1982	Field experiments on the control of Aedes aegypti and Culex quinquefasciatus by Toxorhynchites rutilus rutilus (Diptera:Culicidae)	Journal of Medical Entomology 19: 336-339	Aedes aegypti, Culex quinquefasciatus, Toxorhynchites rutilus rutilus	New Orleans, Louisiana, USA	cc. 40% of all Aedes aegypti exuviae were removed from the water surface by foraging ants in small plastic containers located outdoors	3 substandard, heavily A. aegypti infested residential blocks selected, 3 used automobile tires, 3 19-litre plastic buckets, 3 3.8-litre paint cans attached ca. 1 m above the ground on the boles of decidous trees growing in the more heavily vegetated central portions of the blocks, containers attached to trees by methods that did not limit the entry of rain or leaf litter from the canopy above or…	regular addition to the containers of 1 or 2 predator larvae resulted in an average control of prey emergence of 65 and 82%, while substantial mortality among the predators occurred, overall control obtained for both treatment levels was 74%, cannibalism among predators appeared to play a minor role in determining the degree of the control		number of pupal exuviae of Aedes aegypti and Culex quinquefasciatus removed daily from 3 types of containers receiving 0, 1, 2 Toxorhynchites rutilus rutilus 1st-instar larvae and percentage control achieved at each level of predator introduction (Table 1)	1	0	0	1	1	0	0
Subra, R. and J. Mouchet	1984	The regulation of preimaginal populations of Aedes aegypti (L.) (Diptera:Culicidae) on the Kenya coast: 2. Food as a main regulatory factor	Annals of Tropical Medical Parasitology 78: 63-70	Aedes aegypti	Kwa Bendegwa, Rabai, Kenya	we do not see nominal survival rates commonly or significantly operating as functions of density[experiment 2]	(2) no food introduced, but first instar larvae were released each day into the pots, two pots which had a high productivity of pupae (P9-P10), and 2 other that produced few pupae (P11-P12) selected, 1 high productivity pot (C3) and 2 low-productivity pots (C4-C5) were kept as controls, lasted for 5 months (October 1976-February 1977) in 3 Phases, Phase 1: preliminary observations, Phase 2: addit…	(2) daily introduction of first-instar larvae did not significantly affect pupal production, pots were already supporting as large a population as possible with the food available, differences in pupal productivity were not related to differences in the numbers of eggs laid in the pots, predation and overcrowding did not seem important in regulating the preimaginal stages, food, especially maize …		influence of added food on pupal production of Ae. Aegypti (Table 1), influence of addition of food on pupal production of Ae. Aegypti in pots of initially high versus low pupal production (Fig.), influence of larvae introduction on pupal numbers of Ae. aegypti in pots (Table 2), influence of water origin and location of water samples on numbers of eggs laid by gravid females of Ae. aegypti (Tabl…	1	1	1	1	1	1	0
Summerlin, J. W. and J. B. Welch	1984	Observations on the red imported fire ant, Solenopsis invicta (Hymenoptera:Formicidae) in tree hole mosquito breeding sites	Mosquito News 44: 589-590	Solenopsis invicta	Cooks point, Burleson County, TX, early November	observed ants in >85% of all water-holding rot cavities in trees	red imported fire ants observed in a roadside park	mound-nest development at the base of trees in the lower, wetter area, many of the trees developed rot holes and fork hollows which became natural breeding sites for tree-hole mosquitoes, fire ants observed moving up the trees and into these holes containing water and active mosquito larvae, observed in one rot hole 2.1 m above ground, 12 of 13 trees had an active Solenopsis invicta mound at thei…			1	1	1	1	1	0	0
Van Handel, E.	1986	Growth of three mosquitoes on two larval diets measured by protein accumulation	Journal of American Mosquito Control Association 2: 289-291	Aedes aegypti, Culex nigripalpus, Culex quinquefasciatus	lab, 26 C	we assume yeast and liver powder as equivalent food sources	larval growth recorded as accumulation of protein measured, raised on liver powder or on brewer's yeast, mosquitoes all from established colonies, raised under 12L:12D in 500 ml water and 150-160 larvae, each treatment consisted of at least 2 pans, on the day of hatching, and 3,4 and 5 days later, 100 mg food was added, protein assay: pools of larvae or pupae from each pan, 25 on day 3 and 4, 10 …	In the early stages all 3 species grew faster on liver powder, but at pupation there was no significant difference in protein content between diets and among species. Aedes aegypti pupated one day ahead of Culex, Aedes aegypti started to pupate after 5 days, in some trials pupae appeared on the liver diets several hours before the yeast diet, Aedes aegypti reached 4th instar after 4 days and pupa…		protein content of Aedes aegypti on liver and on yeast (Figure 1)	0	1	1	1	1	0	0
Chambers, G. M. a. M. J. Klowden	1990	Correlation of nutritional reserves with a critical weight for pupation in larval Aedes aegypti mosquitoes	Journal of the American Mosquito Control Association 6: 394-399	Aedes aegypti	lab, 22 and 32 C	reserve lipid state used when metabolic losses exceed food inputs, pupation is triggered by the threshold amount or porportion of some reserves such as lipids or glycogens, potential and critical weights	relationship between pupation and the weight, nutritional reserve and sex of the 4th instar larva analyzed at 22 and 32 C, critical larval weight, potential weight measured, larvae reared in shallow 30x21x5.5cm pans, density of 200/450 ml water, fed in excess of requirement, critical weight is the weight at which 50% of the larvae pupated when they were starved for 4(22 C) or 6 (32 C) days after …	both critical larval weight required for metamorphosis and the potential weight was reduced at higher temperature, both were greater for females than for males, caloric levels of soluble carbohydrates and soluble lipids correlated strongly with weight, accumulations of both carbohydrates and lipids were sex-dependent and were increased in both sexes at higher temperature, caloric levels of glycog…		percentages of starved female and male larvae undergoing metamorphosis as a function of their weight at the onset of starvation at 22 and 32 C (Fig. 1), critical and potential weights of 4th instar female and male larvae at 22 and 32 C (Table 2) , caloric values of sugars, glycogen and lipids as a function of wet body weight of 4th instar female and male larvae at 22 and 32 C (Fig. 2-4), estimate…	0	1	1	1	1	0	0
Rueda, L. M., K. J. Patel, R. C. Axtell and R. E. Stinner	1990	Temperature-dependent development and survival rates of Culex quinquefasciatus and Aedes aegypti (Diptera: Culicidae)	Journal of Medical Entomology 27: 892-898	Aedes aegypti, Culex quinquefasciatus	lab, 15-34 C, NC strains	larval survival as a function of temperature, minimum weight for pupation is a function of temperature, when food is in excess and pupation occurs at minimum time, conversion of larval dry weights to adult wet weights	development, growth rate and survival of larvae determined at six constant temperatures 15-34 C, body size,head capsule size, larval body lengths, larval and pupal weight measured, Schoolfield enzyme kinetics model parameters estimated	Schoolfield enzyme kinetics model parameters estimated well the developmental time of the larvae, body size, head capsule size, larval body lengths, larval and pupal weight generally decreased as temperature increased	larvae reared individually, same amount of food added to all larvae of the same instar, parameter estimates defer from the ones used in Focks et al., huge variations in survival rates in temperatures	mean and median number of days for development of all instars + pupae from egg hatch to adult emergence at temperatures 15-34 C (Table 2), parameter estimates for enzyme kinetics model (Table 3), cummulative proportion completing development as a function of physiological age (Figure 2), mean widths of larval head capsule, larval body lengths and mean wet weights of all life stages as a function …	0	1	1	1	1	0	0
Focks, D. A., D.G. Haile, E. Daniels and G.A. Mount	1993	Dynamic life table model for Aedes aegypti (L.) (Diptera:Culicidae). Simulation results and validation	Journal of Medical Entomology 30: 1018-1028	Aedes aegypti	virtual	simulation results and validation	simulation results and validation of the Focks CIMSIM model, with laboratory studies, four field studies and predicted ovipositional activity in seven cities in the SE USA is compared with observed data sets	CIMSIM adequatly simulates the population dynamics in response to specific information on weather and immature habitat		days until first pupation, and larval and pupal mortality as a function of larval diet as observed and predicted (Fig. 1-2), average standing crop of larvae and pupae in undisturbed ant traps, flower pot plates and water jars in Wat Samphaya as observed and predicted (Fig. 4), comparison of average relative and absolute contributions of the three major types of larval habitats to the adult popula…	1	1	1	1	1	1	0

## Sheet: Female pupae
Author	Year	Title	Source	Species	Location	Reference	Methods	Conclusions	Concerns	Parameters	Eggs	Female larvae	Male larvae	Female pupae	Male pupae	Females adults	Male adults
MacFie, J. W. S.	1920	Heat and Stegomyia fasciata, short exposures to raised temperatures	Annals of Tropical Medical Parasitology 14: 73-82	Stegomyia fasciata = Aedes calopus = Aedes aegypti	lab, 39-50C	the survival factor for temperature extremes was developed from many laboratory sources	(1) eggs used laid on filter-paper, preserved dry for 14 days, small pieces of filter-paper, each with 10 eggs attached, cut off and put dry into glass tubes, then flooded with water at the required temperature, maintained at that temperature for 5 minutes, and allowed to cool to 28 C, control put up for each experiment, eggs being flooded at 28 C, only unshrunken eggs used, finally a loopfull of…	the ability of Stegomyia fasciata to withstand sudden exposure for 5 minutes to a raised temperature is greatest in the egg stage, slightly less in the pupal stage, and least in the larval and adult stages (1) eggs appeared to withstand successfully temperatures as high as 46 C, they were generally killed at temperatures higher than this, and none hatched of those which had been submitted to 49 C…	what is the effect of handling, especially with adults on mosquitoes, apart from temperature ? There is no control	experiments on dried eggs immersed in water (Table 1), Experiments on recently laid eggs (Table 2), Experiments on eggs in a dry condition (Table 3), Experiments on larvae (Table 4), Experiments on pupae (Table 5), Experiments on adults (Table 6), Comparison of effects (Table 7)	1	1	1	1	1	1	1
Johnson, H. A.	1937	Notes on the continuous rearing of Aedes aegypti in the laboratory.	Public Health Reports 52: 1177-1179	Aedes aegypti	lab,21-24 C	rate of embryonation as a function of temperature	(1) how long to keep sponges moist: sponges removed daily and kept moist, but not soaking wet, for varying periods before being allowed to dry, groups of sponges held moist for 20, 48, 72 and 96 hrs	(1) how long to keep sponges moist: with sponges kept moist for 20 hrs, then dried and submerged, only a small percentage of the contained eggs hatch, and hatching was very slow, only 45% of the eggs hatched after 79 hrs of submergence, resubmerging of the same sponges after drying produced further hatches even up to 8 different submergences, as the period of keeping the sponges wet increased, ha…			1	1	1	1	1	1	1
Chandler, A. C	1945	Factors influencing the uneven distribution of Aedes aegypti in Texas cities	American Journal of Tropical Medicine and Hygiene 25: 145-149	Aedes aegypti	Texas, USA	existence of the occasional large (or) protected container is often an important factor permitting the overwintering of Ae. aegypti in temperate cities (mother foci)		(3) in 1942 the incidence in San Antonio was lower than in coastal cities, but in 1923, when yellow fever threatened to enter from Mexico, Aedes aegypti was widely distributed and abundant, in 1943 also, the house index was high, running up to 20% in some parts of the city in mid-summer, San Antonio thus differs from other inland Texas cities in having abundant and widely distributed Aedes aegypt…			1	1	1	1	1	1	1
MacDonald, W. W.	1956	Aedes aegypti in Malaya. II. Larval and adult biology.	Annals of Tropical Medical Parasitology 50: 399-414	Aedes aegypti	Kuala Lumpur, Malaya	following emergence, CIMSIM accounts only for females, because female size is known or suspected of influencing fecundity, survival and blood-feeding success and frequency, parameter values for the temperature-dependent rate of gonotrophic development in A. aegypti were based on the observations, subsequent cycles, oviposition to oviposition are somewhat shorter, than the first cycle (completed o…	(8) composition of the biting population: series of mosquitoes captured in a Kuala Lumpur slum area, each mosquito caught in a glass vial when it came to feed on a human bait, over a period of a month 2 man acted as bait for 2 hrs in morning on ca. 5 days a week, men spent half an hour in one house and then moved to another, 12 houses in all being visited during the month, 116 A. aegypti captured…	(8) only 58% of the mosquitoes required a blood-meal for ovarian development, they were unfed or partially fed, remaining 42% were either already blood-fed, or were gravid, semi-gravid with sufficient blood remaining to complete ovarian development, A. aegypti is ready to feed twice or even more in the course of 1 gonotrophic cycle, it may bite on 2 out of 3 days, a high biting rate, another fact…		showing the composition of the biting population of A. aegypti captured in a slum area of Kuala Lumpur (Table 5), graph showing the duration of the first and later gonotrophic cycles of A. aegypti , showing the ovarian development and oviposition of fertile A. aegypti females after the first blood-meal (Table 6), showing the ovarian development and oviposition of unfertilized A. aegypti females a…	1	1	1	1	1	1	0
Surtees, G.	1960	Studies on the oviposition behavior and development of the type form of Aedes aegypti (Diptera:Culicidae). 1. Breeding site dimensions	Entomological Monographs Magazine 95: 220-221	Aedes aegypti	Lagos, Nigeria, lab, 28 C	it is likely, other things such as water quality, shade, being equal, that small containers receive proportionately less oviposition than large containers	(1) field studies conducted in a village in the rain forest zone 50 miles NW of Lagos (2) laboratory studies: investigate the influence of surface area, water level, contamination, light intensity and temperature on oviposition and development, freely breeding colonies of mosquitoes maintained at 28 C, 70% relative humidity (RH), females allowed daily to feed on white mice, males supplied with 10…	(1) field studies: larvae typically located in domestic container habitats within the immediate vicinity of the village and breeding was most intense inside houses, from village to forest conditions, domestic containers are large, exposed surface areas of water, while the reverse is true in the forest, water deeply situated, water in the village relatively clear, while in the forest water general…		number of eggs laid by A. aegypti in dishes of various surface areas ( Table 1), number of eggs laid by A. aegypti in containers with various water levels (Table 2)	1	1	1	1	1	1	0
Fay, R. W.	1964	The biology and bionomics of Aedes aegypti in the laboratory	Mosquito News 24: 300-308	Aedes aegypti	lab, review	Nominal adult survival is modified by survival factors reflecting air temperature and moisture extremes	review on the laboratory rearing and characteristics of Aedes aegypti			many parameters of all life stages, temperature extremes, very important review article	1	1	1	1	1	1	1
Brust, R. A.	1968	Effect of starvation on molting and growth of Aedes aegypti and Aedes vexans	Journal of Economic Entomology 61: 1570-1572	Aedes aegypti and Aedes vexans	lab, 26 C	extremely stressed (starvation) conditions favor the increased production of males	Weidling(1928) showd that there was also a preponderance of males to females in the starved populations, the ratio being as high as 5:1			Effect of starvation on developmental time, size and weight of A. aegypti (Table 1)	0	1	1	1	1	0	0
Moore, C. G. and B. R. Fisher	1969	Competition in mosquitoes. Density and species ratio effects on growth, mortality, fecundity and production of growth retardant	Annals of the Entomological Society of America 62: 1325-1331	Aedes aegypti and Aedes albopictus	lab, 25 C	laboratory studies are equivocal and very likely misleading because extremely high larval densities were used, i.e. typically hundreds to several thousand larvae per liter[experiment 2]	(2) species population ratios of 10:90, 50:50 and 90:10, plus control groups of each species were reared at densities of 0.1 larva/ml (200 larvae/pan) and 0.8 larva/ml (1200 larvae/pan), instar I larvae counted individually using a Pasteur pipet and hand tally, placed in enamel pans containing 1.5 liters of tap water, pelleted sheep food, finely ground and sieved was added to the rearing pans at …	Aedes aegypti is shown to be a better competitor than Aedes albopictus, after a single flooding period, egg hatch of A. aegypti was 95% vs. 60-85% in A. albopictus, if eggs were continuously flooded for 5 days, 50% of A. aegypti eggs hatched in 2 hrs, while nearly 2 days were needed for 50% hatch of A. albopictus eggs, egg mortality was greater in A. albopictus in all cases, A. aegypti developmen…	min. 200 larvae/pan, Trial II flawed, instar I larvae left for 12-15 hr at a rather high density of 20-40/ml with dilute hay infusion as the only food source, which is 50-66% of the instar I period	effect of larval density and species ratio on median pupation time, median pupation times and significance (Table 3), Effect of population density and species ratio on median pupation time of female A. aegypti and A. albopictus (Fig. 1), effect of population density and species ratio on median pupation time of male A. aegypti and A. albopictus (Fig. 2), mortality of immature stages of A. aegypti …	1	1	1	1	1	1	1
Barbosa, P., T.M. Peters and N.C. Greenough	1972	Overcrowding of mosquito populations: responses of larval Aedes aegypti to stress	Environmental Entomology 1: 89-93	Aedes aegypti	lab, 24.4 - 28.9 C	report the absolute minimal larval weight permitting pupation to be 0.1-0.19 mg	experiment performed to investigate the effects of overcrowding in larval A. aegypti and to illustrate the compensatory responses to stress in high-density conditions, density levels tested: 40, 160, 280 ,400, 520, 640, 960 and 1280 larvae per 80 ml of solution, some of the parameters evaluated included: rates of larval development, onset and rates of larval-pupal ecdysis, pupal weights and larva…	rates of larval development were drastically reduced as density was increased, pupal weights were also reduced by overcrowding, results indicated entire shifts in patterns of larval-pupal ecdysis as the densities were increased, decrease in the probability of survival of the population, amount of decrease depends upon the initial population, and is not linear (1) parameters measured were rates of…	effects of food shortage and overcrowding are confounded, (3) 4th>3rd>2nd>1st quartile pupal weight pattern can be explained by less competition and more food as less larvae are in the container (4) counterintuitive that the percentage of males to females equalizies with increasing density; if 40 larvae/80 ml is the optimal standard, why is there 35/48 % survival only at this density; why is surv…	average time required for a population of A. aegypti to initiate and complete larval-pupal ecdysis under increasingly overcrowded conditions (Fig. 1), male and female average pupal weights of A. aegypti reared under increasingly overcrowded conditions (Fig. 2)	0	1	1	1	1	0	0
Southwood, T. R. E., G. Murdie, M. Yasuno, R. J. Tonn and P. M. Reader	1972	Studies on the life budget of Aedes aegypti in Wat Samphaya Bangkok Thailand	Bulletin of the World Health Organization 46: 211-226	Aedes aegypti	Wat Samphaya, Bangkok, Thailand	common containers include the ong jar, flower pot plates, and ant traps [exp. 9],nominal survival rates independent of density[exp. 12], 19.7% of eggs hatched before flooding [exp. 4]	development of Aedes aegypti studied in Wat Samphaya, Bangkok, Thailand, particular attention given to the variation in the numbers of immature stages of the mosquito in relation to the known seasonal incidence of dengue haemorrhagic fever (1) major breeding containers for Ae. aegypti are about 100 water jars, 50 ant traps and 50 flower pot plates, all water jars, ant traps flower pot plates and …	The variation in the number of emerging adults depended on changes in the mortality of immature stages rather than on variation in the number of eggs laid. The mortality between the eggs and second-instar larvae in density-dependent. There was no clear trend of association between mortality and season except for a fall in larval mortality in April-May preceding the increase in annual incidence of…	(4) larvae transferred to new container when moulting (6) stable age distribution assumed - is it ever reached ? (11) unfortunately, only 12 of 27 sets of life table data gave complete budgets, this is because none of the information for flower pot plates is acceptable, and no pupae developed in the ant traps in November, December and July, a source of error in oviposition estimates could have be…	mean developmental times (days) of various immature stages of Ae. aegypti in different containers in the Wat Samphaya during November-August 1967-68, compared with laboratory measurements made at 28C (Christophers' data) (Table 1), the development pattern of Ae. aegypti in different containers in the Wat Samphaya (percentage of the population moulting on given day) (Table 2) the contribution of a…	1	1	1	1	1	1	1
Wijeyaratne, P. M., J.A. Seawright and D.E. Weidhaas	1974	Development and survival of a natural population of Aedes aegypti	Mosquito News 34: 36-42	Aedes aegypti	Gainsville, Florida, rain water collected in discarded washing machines	not found in paper, possibly larval development based on food added	investigated the developmental times and survival of immature stages and compared them with (a) developmental times and survival in the same water with laboratory larval food added (b) developmental times and survival of larvae reared in the laboratory insectary, number of adults emerging daily from other washing machines, (1) laboratory study : adult females collected from area, blood from guine…	(1-3) development time of larvae of Aedes aegypti in the natural population was much longer (39 days) than in the lab , primarily because less larval food was available, and temperature also had an influence, survival of these stages in nature was high, but lower than in the laboratory, especially if food wasn't added, in natural breeding water without food added, development time showed 2-fold i…	mortality of field -reared females not recorded daily, just assumptions, eggs not reflooded actual survival must have been higher, egg hatch rate underestimated	survival and development times of immature stages of Aedes aegypti in a field location in Gainsville, Fl. And the survival and development of laboratory reared mosquitoes (Table 1), regression lines for mortality of adult females from 3 sources (types of rearing), the lines for females from tubs and washing machines are hypothetical (Figure 1)	1	1	1	1	1	1	1
McDonald, P. T., W. Hausermann and N. Lorimer	1977	Sterility introduced by release of genetically altered males to a domestic population of Aedes aegypti at the Kenya coast	American Journal of Tropical Medicine and Hygiene 26: 553-561	Aedes aegypti	Rabai, Kenya	intraspecific competition in the larval stage, density-dependence, competitive exploitation of food resources	sterile male release, heterozygous for one or two sex-linked translocations, single heterozygote fertility 50%, double heterozygote fertility 25%, 1 control village, 1 village with source reduction, mark-release-recapture monitoring, males released daily for 70 days, 814 males average daily, marked with fluorescent dust for five 10-day series of releases, survivorship of the released males determ…	release mixture had a fertility of 37%, daily survival rate of cc. 0.63 of the dusted release males, daily survival rate of 0.77 for indigenous males, ratio of marked to unmarked males was generally 10:1adult population of domestic Aedes aegypti were stable throughout the dry season, competitiveness of release males 0.57 and 0.53, fertility at the release village declined steadily and remained at…	extremely large fluctuations week-by-week in the ratios of released to resident males in land-biting catches, large fluctuation in indeces and no clear trend, dishonest in not accepting failure of control	fertility estimated from eggs in ovitraps and oviposited by land-biting catch females (Table 6), fertility of Aedes aegypti pupae (Table 7), relative population size estimates (Table 8)	1	0	0	1	1	1	1
Focks, D. A., J. A. Seawright and D. W. Hall	1978	Deterministic model for simulating the predation of Toxorhynchites rutilus rutilus on Aedes aegypti	USDA-ARS. ARS-S-178	Aedes aegypti, Toxorhynchites rutilus rutilus	virtual (Bangkok, Florida, lab)	intraspecific competition in the larval stage, density-dependence, competitive exploitation of food resources	simple coupled deterministic model of two species to demonstrate control feasability	simulation runs involving the release of Tx. R. rutilus adults indicate that releases resulting in one larva per container are sufficient to reduce A. aegypti adult density 75% in 20 days, the slow developmental rate of predator immatures enables control to be maintained for several months, simulations of predator release and the use of adulticides indicate that it is possible to obtain zero adul…		parameters and their values for model computation (Table 1), development times, average numbers and percentage of immature A. aegypti per water-storage jar positive for A. aegypti in Thailand (Southwood) (Table 2), flow chart and algorithm for Aedes aegypti computation (Fig. 1), computer simulation outputs for Aedes aegypti adult density in different conditions (Fig. 4-21)	1	1	0	1	0	1	0
Moore, C. G., B.L.Cline,E. Ruiz-Tiben, D. Lee, H. Romney-Joseph and E. Rivera-Correa	1978	Aedes aegypti in Puerto Rico: environmental determinants of larval abundance and relation to dengue virus transmission	American Journal of Tropical Medicine and Hygiene 27: 1225-1231	Aedes aegypti	Puerto Rico	in many instances, the population dynamics of the vector appear to be the key regulatory factors influencing the endemicity-epidemicity of dengue	(1) long-term, cooperative study of seasonal fluctuation in populations of Aedes aegypti in Puerto Rico, houses sampled are not necessarily representative of the potential Ae. Aegypti breeding conditions of the entire island, they provide mosquito population data from some of the most densely populated parts of the island, in each urban area, 3 or 4 contigous neighborhoods were selected, in each …	(1) during each month of the first 3 years of the project, Ae. Aegypti was found breeding in all five communities studied, mosquito density was positively correlated with rainfall, the relationship being more marked in the dry, south-coastal part of the island, discarded tires and animal watering pans were the two most common larval breeding sites, in general, houses in Puerto Rico harbour more p…	containers only inspected outside the houses, not inside, citing that outdoor breeding is much more important than indoor breeding in Puerto Rico, citing an unpublished reference, what if it's not true ?	Some characteristics of urban areas studied during Aedes aegypti surveillance (Table 1), data recorded during Aedes aegypti surveillance inspections (Table 2), summary of inspection data: Aedes aegypti larval indices April 1973-March 1976 (Table 3), Seasonal fluctuations of rainfall and Aedes aegypti larval indices in urban communities in Puerto Rico (Fig. 1), percentage contribution of various c…	0	1	1	1	1	0	0
Gilpin, M. E. and G. A. H. McClelland	1979	Systems analysis of the yellow fever mosquito Aedes aegypti	Fortschritte in Zoology 25: 355-388	Aedes aegypti	lab,26 C, Newala strain, SE Tanzania	density-independent survival rates, eggs die in an exponential manner as a function of temperature and humidity but density-independently, intraspecific competition in the larval stage, density-dependence, competitive exploitation of food resources, no interference, larval development as s function of temperature with non-limiting food, rates of larval weight change, food exploitation, assimilati…	laboratory experiments on the effect of temperature on larval developmental time, all later experiments performed at 26 C, effect of food on larval developmental time, survival, pupal weights, additional experiments on larval weight gain rates and starvation, comparison of house and bush strains, larval experiments designed to much outdoor treehole conditions, all food and all larvae added at the…	developmental rate is linear with temperature, exponential model on the larval weight change, food assimilation, pupation occuring when a certain minimum developmental time is reached and if a minimum larval weight is reached: pupation window, larval growth, survivorship, model with lipid reserves, all competition by exploitation, not interference, model extended to include multiple additions of …	fitted parameters: what if multiple peaks exist, and some other combinations are also as fit ?, effect of cannibalism of fourth instar on first instars not included, all sized larvae assumed to die from starvation equally, parameters already fitted not investigated again for more complicated model, rectangular distribution assumed for death due to starvation, larvae death from genetic causes assu…	developmental rate as a function of temperature (Fig. 1), percent pupation as a function of food-per-larva (Fig. 2), percent conversion efficiency of liver powder into pupal biomass as a function of FLR (Fig. 3), percent pupation and biomass conversion efficiency as smoothed functions of FLR and food per cup (Fig. 4), cummulative pupation as a function of time and FLR for males and females of bot…	0	1	1	1	1	0	0
Birley, M. H.	1979	The estimation and simulation of variable developmental period, with application to the mosquito Aedes aegypti (L.)	Researches in Population Ecology 21: 68-80	Aedes aegypti	Bangkok, Thailand	for the sake of simplicity, we have also ignored Birley's consideration of the variable development period	mathematical method to estimate the distribution of the developmental period of the life stages, stage developmental period and its variation between individuals, developmental success function estimated from observations of recruitment to successive stages, function indicates the proportion of a cohort which successfully completes stage development at each age from stage recruitment, method test…	transfer function technique is described for estimating the frequency distribution of developmental period and simulating the subsequent population dynamics, technique relates recruitment time series of consecutive stages by an age-specific developmental success function, approximate statistics, such as the mean, median or mode developmental period may be determined and the effect of different te…		percentage Aedes aegypti larvae moulting per day in water jars from Southwood (Table 1), parameters and standard deviation estimates for models 1 (truncated normal distribution) and 2 (skewed distribution) fitted data of Southwood measuring the development of Aedes aegypti larvae in water jars (Table 2), age-specific developmental period frequency distribution determined from Southwood (Fig. 1), …	1	1	1	1	1	1	1
Schoolfield, R. M., P.J.H. Sharpe and C.E. Magnuson	1981	Non-linear regression of biological temperature-dependent rate models based on absolute reaction-rate theory	Journal of Theoretical Biology 88: 719-731	no species	virtual	simplified enzyme kinetics model form used to allow parameter estimation from observed data using nonlinear regression using Marquardt's searching algorithm; it assumes high temperature inactivation, initial estimates of dHA and dHH set arbitrarily at 10,000 and 100,000 cal/mol based on this paper,	modification of the enzyme kinetics model of Sharpe and DeMichele for nonlinear regression, plus graphical and biological interpretation of parameters, and simplified versions	biological and graphical interpretation of new parameters, comparison of predicted developmental rates with observed ones for E. coli, regression suitability with Marquardt's algorithm studied, four-parameter simplified equations, both low-temperature and high-temperature inactivation versions tested		temperature-dependent rate of development model, however, Focks only considers high-temperature inactivation	1	1	1	1	1	1	1
Steinwascher, K.	1982	Relationship between pupal mass and adult survivorship and fecundity for Aedes aegypti	Environmental Entomology 11: 150-153	Aedes aegypti	lab, Florida mosquitoes	female size is known or suspected of influencing fecundity, survival and blood-feeding success and frequency	all animals F3 progeny A. aegypti derived from a collection of several hundred larvae and pupae from tires in Florida, eggs collected on paper towels after blood-feeding the colony on a mouse, eggs hatched and larvae reared in 2 liters of charcoal-filtered water, yeast added with the eggs and supplied intermittently as the larvae cleared the water, larval densities were 2000-3000 per pan at hatch…	pupal mass is significantly correlated with the fecundity of female Aedes aegypti, larger females mature more eggs than smaller ones, large pupal mass ameliorates the effects of starvation on adults of both sexes, mass has no effect on the probability of being inseminated for adult females or inseminating for adult males, larval growth directly effects the fecundity and survival of individuals as…		correlation between pupal mass and adult mass for males, correlations among pupal mass, adult mass, mass of blood meal and number of eggs for females (Table 1), means and standard errors of average adult lifespan (days) for large and small individuals of each sex on three different concentrations of sucrose: 0,5 and 10% (Table 2), means and std errors of masses (mg) of females feeding on sequenti…	0	0	0	1	1	1	1
Focks, D. A., S. R. Sackett and D.L. Bailey	1982	Field experiments on the control of Aedes aegypti and Culex quinquefasciatus by Toxorhynchites rutilus rutilus (Diptera:Culicidae)	Journal of Medical Entomology 19: 336-339	Aedes aegypti, Culex quinquefasciatus, Toxorhynchites rutilus rutilus	New Orleans, Louisiana, USA	cc. 40% of all Aedes aegypti exuviae were removed from the water surface by foraging ants in small plastic containers located outdoors	3 substandard, heavily A. aegypti infested residential blocks selected, 3 used automobile tires, 3 19-litre plastic buckets, 3 3.8-litre paint cans attached ca. 1 m above the ground on the boles of decidous trees growing in the more heavily vegetated central portions of the blocks, containers attached to trees by methods that did not limit the entry of rain or leaf litter from the canopy above or…	regular addition to the containers of 1 or 2 predator larvae resulted in an average control of prey emergence of 65 and 82%, while substantial mortality among the predators occurred, overall control obtained for both treatment levels was 74%, cannibalism among predators appeared to play a minor role in determining the degree of the control		number of pupal exuviae of Aedes aegypti and Culex quinquefasciatus removed daily from 3 types of containers receiving 0, 1, 2 Toxorhynchites rutilus rutilus 1st-instar larvae and percentage control achieved at each level of predator introduction (Table 1)	1	0	0	1	1	0	0
Subra, R. and J. Mouchet	1984	The regulation of preimaginal populations of Aedes aegypti (L.) (Diptera:Culicidae) on the Kenya coast: 2. Food as a main regulatory factor	Annals of Tropical Medical Parasitology 78: 63-70	Aedes aegypti	Kwa Bendegwa, Rabai, Kenya	we do not see nominal survival rates commonly or significantly operating as functions of density[experiment 2]	(2) no food introduced, but first instar larvae were released each day into the pots, two pots which had a high productivity of pupae (P9-P10), and 2 other that produced few pupae (P11-P12) selected, 1 high productivity pot (C3) and 2 low-productivity pots (C4-C5) were kept as controls, lasted for 5 months (October 1976-February 1977) in 3 Phases, Phase 1: preliminary observations, Phase 2: addit…	(2) daily introduction of first-instar larvae did not significantly affect pupal production, pots were already supporting as large a population as possible with the food available, differences in pupal productivity were not related to differences in the numbers of eggs laid in the pots, predation and overcrowding did not seem important in regulating the preimaginal stages, food, especially maize …		influence of added food on pupal production of Ae. Aegypti (Table 1), influence of addition of food on pupal production of Ae. Aegypti in pots of initially high versus low pupal production (Fig.), influence of larvae introduction on pupal numbers of Ae. aegypti in pots (Table 2), influence of water origin and location of water samples on numbers of eggs laid by gravid females of Ae. aegypti (Tabl…	1	1	1	1	1	1	0
Summerlin, J. W. and J. B. Welch	1984	Observations on the red imported fire ant, Solenopsis invicta (Hymenoptera:Formicidae) in tree hole mosquito breeding sites	Mosquito News 44: 589-590	Solenopsis invicta	Cooks point, Burleson County, TX, early November	observed ants in >85% of all water-holding rot cavities in trees	red imported fire ants observed in a roadside park	mound-nest development at the base of trees in the lower, wetter area, many of the trees developed rot holes and fork hollows which became natural breeding sites for tree-hole mosquitoes, fire ants observed moving up the trees and into these holes containing water and active mosquito larvae, observed in one rot hole 2.1 m above ground, 12 of 13 trees had an active Solenopsis invicta mound at thei…			1	1	1	1	1	0	0
Van Handel, E.	1986	Growth of three mosquitoes on two larval diets measured by protein accumulation	Journal of American Mosquito Control Association 2: 289-291	Aedes aegypti, Culex nigripalpus, Culex quinquefasciatus	lab, 26 C	we assume yeast and liver powder as equivalent food sources	larval growth recorded as accumulation of protein measured, raised on liver powder or on brewer's yeast, mosquitoes all from established colonies, raised under 12L:12D in 500 ml water and 150-160 larvae, each treatment consisted of at least 2 pans, on the day of hatching, and 3,4 and 5 days later, 100 mg food was added, protein assay: pools of larvae or pupae from each pan, 25 on day 3 and 4, 10 …	In the early stages all 3 species grew faster on liver powder, but at pupation there was no significant difference in protein content between diets and among species. Aedes aegypti pupated one day ahead of Culex, Aedes aegypti started to pupate after 5 days, in some trials pupae appeared on the liver diets several hours before the yeast diet, Aedes aegypti reached 4th instar after 4 days and pupa…		protein content of Aedes aegypti on liver and on yeast (Figure 1)	0	1	1	1	1	0	0
Chambers, G. M. a. M. J. Klowden	1990	Correlation of nutritional reserves with a critical weight for pupation in larval Aedes aegypti mosquitoes	Journal of the American Mosquito Control Association 6: 394-399	Aedes aegypti	lab, 22 and 32 C	reserve lipid state used when metabolic losses exceed food inputs, pupation is triggered by the threshold amount or porportion of some reserves such as lipids or glycogens, potential and critical weights	relationship between pupation and the weight, nutritional reserve and sex of the 4th instar larva analyzed at 22 and 32 C, critical larval weight, potential weight measured, larvae reared in shallow 30x21x5.5cm pans, density of 200/450 ml water, fed in excess of requirement, critical weight is the weight at which 50% of the larvae pupated when they were starved for 4(22 C) or 6 (32 C) days after …	both critical larval weight required for metamorphosis and the potential weight was reduced at higher temperature, both were greater for females than for males, caloric levels of soluble carbohydrates and soluble lipids correlated strongly with weight, accumulations of both carbohydrates and lipids were sex-dependent and were increased in both sexes at higher temperature, caloric levels of glycog…		percentages of starved female and male larvae undergoing metamorphosis as a function of their weight at the onset of starvation at 22 and 32 C (Fig. 1), critical and potential weights of 4th instar female and male larvae at 22 and 32 C (Table 2) , caloric values of sugars, glycogen and lipids as a function of wet body weight of 4th instar female and male larvae at 22 and 32 C (Fig. 2-4), estimate…	0	1	1	1	1	0	0
Rueda, L. M., K. J. Patel, R. C. Axtell and R. E. Stinner	1990	Temperature-dependent development and survival rates of Culex quinquefasciatus and Aedes aegypti (Diptera: Culicidae)	Journal of Medical Entomology 27: 892-898	Aedes aegypti, Culex quinquefasciatus	lab, 15-34 C, NC strains	larval survival as a function of temperature, minimum weight for pupation is a function of temperature, when food is in excess and pupation occurs at minimum time, conversion of larval dry weights to adult wet weights	development, growth rate and survival of larvae determined at six constant temperatures 15-34 C, body size,head capsule size, larval body lengths, larval and pupal weight measured, Schoolfield enzyme kinetics model parameters estimated	Schoolfield enzyme kinetics model parameters estimated well the developmental time of the larvae, body size, head capsule size, larval body lengths, larval and pupal weight generally decreased as temperature increased	larvae reared individually, same amount of food added to all larvae of the same instar, parameter estimates defer from the ones used in Focks et al., huge variations in survival rates in temperatures	mean and median number of days for development of all instars + pupae from egg hatch to adult emergence at temperatures 15-34 C (Table 2), parameter estimates for enzyme kinetics model (Table 3), cummulative proportion completing development as a function of physiological age (Figure 2), mean widths of larval head capsule, larval body lengths and mean wet weights of all life stages as a function …	0	1	1	1	1	0	0
Focks, D. A., D.G. Haile, E. Daniels and G.A. Mount	1993	Dynamic life table model for Aedes aegypti (L.) (Diptera:Culicidae). Simulation results and validation	Journal of Medical Entomology 30: 1018-1028	Aedes aegypti	virtual	simulation results and validation	simulation results and validation of the Focks CIMSIM model, with laboratory studies, four field studies and predicted ovipositional activity in seven cities in the SE USA is compared with observed data sets	CIMSIM adequatly simulates the population dynamics in response to specific information on weather and immature habitat		days until first pupation, and larval and pupal mortality as a function of larval diet as observed and predicted (Fig. 1-2), average standing crop of larvae and pupae in undisturbed ant traps, flower pot plates and water jars in Wat Samphaya as observed and predicted (Fig. 4), comparison of average relative and absolute contributions of the three major types of larval habitats to the adult popula…	1	1	1	1	1	1	0

## Sheet: Male larvae
Author	Year	Title	Source	Species	Location	Reference	Methods	Conclusions	Concerns	Parameters	Eggs	Female larvae	Male larvae	Female pupae	Male pupae	Females adults	Male adults
MacFie, J. W. S.	1920	Heat and Stegomyia fasciata, short exposures to raised temperatures	Annals of Tropical Medical Parasitology 14: 73-82	Stegomyia fasciata = Aedes calopus = Aedes aegypti	lab, 39-50C	the survival factor for temperature extremes was developed from many laboratory sources	(1) eggs used laid on filter-paper, preserved dry for 14 days, small pieces of filter-paper, each with 10 eggs attached, cut off and put dry into glass tubes, then flooded with water at the required temperature, maintained at that temperature for 5 minutes, and allowed to cool to 28 C, control put up for each experiment, eggs being flooded at 28 C, only unshrunken eggs used, finally a loopfull of…	the ability of Stegomyia fasciata to withstand sudden exposure for 5 minutes to a raised temperature is greatest in the egg stage, slightly less in the pupal stage, and least in the larval and adult stages (1) eggs appeared to withstand successfully temperatures as high as 46 C, they were generally killed at temperatures higher than this, and none hatched of those which had been submitted to 49 C…	what is the effect of handling, especially with adults on mosquitoes, apart from temperature ? There is no control	experiments on dried eggs immersed in water (Table 1), Experiments on recently laid eggs (Table 2), Experiments on eggs in a dry condition (Table 3), Experiments on larvae (Table 4), Experiments on pupae (Table 5), Experiments on adults (Table 6), Comparison of effects (Table 7)	1	1	1	1	1	1	1
Bliss, A. R. and J. M. Gill	1933	The effects of freezing on the larvae of Aedes aegypti	American Journal of Tropical Medicine and Hygiene 13: 583-588	Aedes aegypti	lab, -2 C	survival factor for temperature extremes	series of small glass tumblers ( about 1.5 inch in diameter), half-filled with rain water, and several lively larvae of Aedes aegypti were placed in each tumbler, some of the tumblers were placed in a cold room, the temperature of which was gradually lowered by thermostatic control from 20.5 C until the contents of the tumblers froze, drop in temperature was regulated so that exactly seven hours …	larvae of Aedes aegypti will revive after having been encrusted in ice for periods of not longer than 10 hrs, and will proceed to maturity about as rapidly as controls, if encrusted in ice for 11 or more hrs, larvae are killed,	unknown low number of larvae per treatment, variable instar	Time required for recovery and time to maturity for larvae frozen from 2 to 11 hours (Table 1), time required for recovery and time to maturity for larvae frozen from 10 to 16 hours (Table 2)	0	1	1	0	0	0	0
Johnson, H. A.	1937	Notes on the continuous rearing of Aedes aegypti in the laboratory.	Public Health Reports 52: 1177-1179	Aedes aegypti	lab,21-24 C	rate of embryonation as a function of temperature	(1) how long to keep sponges moist: sponges removed daily and kept moist, but not soaking wet, for varying periods before being allowed to dry, groups of sponges held moist for 20, 48, 72 and 96 hrs	(1) how long to keep sponges moist: with sponges kept moist for 20 hrs, then dried and submerged, only a small percentage of the contained eggs hatch, and hatching was very slow, only 45% of the eggs hatched after 79 hrs of submergence, resubmerging of the same sponges after drying produced further hatches even up to 8 different submergences, as the period of keeping the sponges wet increased, ha…			1	1	1	1	1	1	1
Chandler, A. C	1945	Factors influencing the uneven distribution of Aedes aegypti in Texas cities	American Journal of Tropical Medicine and Hygiene 25: 145-149	Aedes aegypti	Texas, USA	existence of the occasional large (or) protected container is often an important factor permitting the overwintering of Ae. aegypti in temperate cities (mother foci)		(3) in 1942 the incidence in San Antonio was lower than in coastal cities, but in 1923, when yellow fever threatened to enter from Mexico, Aedes aegypti was widely distributed and abundant, in 1943 also, the house index was high, running up to 20% in some parts of the city in mid-summer, San Antonio thus differs from other inland Texas cities in having abundant and widely distributed Aedes aegypt…			1	1	1	1	1	1	1
MacDonald, W. W.	1956	Aedes aegypti in Malaya. II. Larval and adult biology.	Annals of Tropical Medical Parasitology 50: 399-414	Aedes aegypti	Kuala Lumpur, Malaya	following emergence, CIMSIM accounts only for females, because female size is known or suspected of influencing fecundity, survival and blood-feeding success and frequency, parameter values for the temperature-dependent rate of gonotrophic development in A. aegypti were based on the observations, subsequent cycles, oviposition to oviposition are somewhat shorter, than the first cycle (completed o…	(8) composition of the biting population: series of mosquitoes captured in a Kuala Lumpur slum area, each mosquito caught in a glass vial when it came to feed on a human bait, over a period of a month 2 man acted as bait for 2 hrs in morning on ca. 5 days a week, men spent half an hour in one house and then moved to another, 12 houses in all being visited during the month, 116 A. aegypti captured…	(8) only 58% of the mosquitoes required a blood-meal for ovarian development, they were unfed or partially fed, remaining 42% were either already blood-fed, or were gravid, semi-gravid with sufficient blood remaining to complete ovarian development, A. aegypti is ready to feed twice or even more in the course of 1 gonotrophic cycle, it may bite on 2 out of 3 days, a high biting rate, another fact…		showing the composition of the biting population of A. aegypti captured in a slum area of Kuala Lumpur (Table 5), graph showing the duration of the first and later gonotrophic cycles of A. aegypti , showing the ovarian development and oviposition of fertile A. aegypti females after the first blood-meal (Table 6), showing the ovarian development and oviposition of unfertilized A. aegypti females a…	1	1	1	1	1	1	0
Bar-Zeev, M.	1958	The effect of temperature on the growth rate and survival of the immature stages of Aedes aegypti	Bulletin of Entomological Research 49: 157-163	Aedes aegypti	lab, 14-38 C	larval survival as a function of temperature, lower developmental threshold temperature	effect of temperature on the growth rate and survival of immature stages studied, temperatures studied 14, 16, 20, 24, 28, 30, 32, 34, 36, 38, each group of larvae six hours older than the following one, six hours after the last group hatched, every 24 hours thereafter, the surviving larvae in each group was recorded and transferred to fresh water with 0.3 g baker's yeast in 100 ml tap water, rem…	the curve relating temperature and time of development from newly hatched larva to adult is hyperbolic, except at extremes, the later the instar, the lower is the temperature at which growth is the most rapid, threshold of development was between 9 and 10 C, developmental zero is 13.3 C, average thermal constant (between 16 and 32 C) was 2,741 degree-hours, the highest and lowest temperatures per…	larvae transferred to fresh water and food every 24 hrs, size of groups changing as larval development goes on	duration and survival of immature stages of Aedes aegypti at different temperatures(Table 1), time taken for newly hatched larvae of Aedes aegypti to reach successive stages of development (Fig. 1.), survival of individuals of Aedes aegypti reared at 28 C and transferred to 38 C at different stages of development (Table 2), proportion of each stage reaching the next stage at low temperatures (Tab…	0	1	1	0	0	0	0
Surtees, G.	1960	Studies on the oviposition behavior and development of the type form of Aedes aegypti (Diptera:Culicidae). 1. Breeding site dimensions	Entomological Monographs Magazine 95: 220-221	Aedes aegypti	Lagos, Nigeria, lab, 28 C	it is likely, other things such as water quality, shade, being equal, that small containers receive proportionately less oviposition than large containers	(1) field studies conducted in a village in the rain forest zone 50 miles NW of Lagos (2) laboratory studies: investigate the influence of surface area, water level, contamination, light intensity and temperature on oviposition and development, freely breeding colonies of mosquitoes maintained at 28 C, 70% relative humidity (RH), females allowed daily to feed on white mice, males supplied with 10…	(1) field studies: larvae typically located in domestic container habitats within the immediate vicinity of the village and breeding was most intense inside houses, from village to forest conditions, domestic containers are large, exposed surface areas of water, while the reverse is true in the forest, water deeply situated, water in the village relatively clear, while in the forest water general…		number of eggs laid by A. aegypti in dishes of various surface areas ( Table 1), number of eggs laid by A. aegypti in containers with various water levels (Table 2)	1	1	1	1	1	1	0
Fay, R. W.	1964	The biology and bionomics of Aedes aegypti in the laboratory	Mosquito News 24: 300-308	Aedes aegypti	lab, review	Nominal adult survival is modified by survival factors reflecting air temperature and moisture extremes	review on the laboratory rearing and characteristics of Aedes aegypti			many parameters of all life stages, temperature extremes, very important review article	1	1	1	1	1	1	1
Brust, R. A.	1968	Effect of starvation on molting and growth of Aedes aegypti and Aedes vexans	Journal of Economic Entomology 61: 1570-1572	Aedes aegypti and Aedes vexans	lab, 26 C	extremely stressed (starvation) conditions favor the increased production of males	Weidling(1928) showd that there was also a preponderance of males to females in the starved populations, the ratio being as high as 5:1			Effect of starvation on developmental time, size and weight of A. aegypti (Table 1)	0	1	1	1	1	0	0
Tonn, R. J., P.M. Sheppard, W.W. MacDonald and Y. H. Bang	1969	Replicate surveys of larval habitats of Aedes aegypti in relation to dengue haemorrhagic fever in Bangkok, Thailand	Bulletin of the World Health Organization 40: 819-829	Aedes aegypti	Bangkok, Thailand	CIMSIM does not attempt to model the proportions of containers infested, only container productivity. This is more of a problem in temperate regions than in tropical locations where seasonal fluctuations are minimal and most containers are not filled with rain; e.g. Bangkok, Thailand	study of the larval habitats of Ae.aegypti in 14 localities, at three different times of the year, to determine if there were fluctuations in the Ae.aegypti population, as measured by the number of occupied habitats, which could be correlated with the incidence of infection, habitats classified into 6 categories and a single larvae was collected for identification from each one that was occupied,…	miscellanous containers outdoors show significant variation, the greatest number and the greatest number which is positive occuring in the wet season, number of positive indoor jars highest in the warm season, number of positive indoor miscellanous containers highest in the wet season, there is an indication that the type of larval habitat may shift with seasons, more jars being occupied in the h…		the results of the larval surveys in 14 localities of Bangkok and Thonburi (Table 1), results of the seasonal surveys averaged over localities (Table 2), significance of comparisons of numbers of containers between localities and between seasons (Table 3), siginificance of comparisons of percentage containers occupied between localities and between seasons (Table 4), mean changes between seasons …	0	1	1	0	0	0	0
Moore, C. G. and B. R. Fisher	1969	Competition in mosquitoes. Density and species ratio effects on growth, mortality, fecundity and production of growth retardant	Annals of the Entomological Society of America 62: 1325-1331	Aedes aegypti and Aedes albopictus	lab, 25 C	laboratory studies are equivocal and very likely misleading because extremely high larval densities were used, i.e. typically hundreds to several thousand larvae per liter[experiment 2]	(2) species population ratios of 10:90, 50:50 and 90:10, plus control groups of each species were reared at densities of 0.1 larva/ml (200 larvae/pan) and 0.8 larva/ml (1200 larvae/pan), instar I larvae counted individually using a Pasteur pipet and hand tally, placed in enamel pans containing 1.5 liters of tap water, pelleted sheep food, finely ground and sieved was added to the rearing pans at …	Aedes aegypti is shown to be a better competitor than Aedes albopictus, after a single flooding period, egg hatch of A. aegypti was 95% vs. 60-85% in A. albopictus, if eggs were continuously flooded for 5 days, 50% of A. aegypti eggs hatched in 2 hrs, while nearly 2 days were needed for 50% hatch of A. albopictus eggs, egg mortality was greater in A. albopictus in all cases, A. aegypti developmen…	min. 200 larvae/pan, Trial II flawed, instar I larvae left for 12-15 hr at a rather high density of 20-40/ml with dilute hay infusion as the only food source, which is 50-66% of the instar I period	effect of larval density and species ratio on median pupation time, median pupation times and significance (Table 3), Effect of population density and species ratio on median pupation time of female A. aegypti and A. albopictus (Fig. 1), effect of population density and species ratio on median pupation time of male A. aegypti and A. albopictus (Fig. 2), mortality of immature stages of A. aegypti …	1	1	1	1	1	1	1
Gould, D. J., G.A. Mount, J.E. Scanlon,H.R. Ford and M.F. Sullivan	1970	Ecology and control of dengue vectors on an island in the Gulf of Thailand	Journal of Medical Entomology 7: 499-508	Aedes aegypti, Aedes albopictus	Thailand, 1967	population dynamics of vector key regulatory factor influencing the endemicity-epidemicity of dengue	indices of the population densities of Ae. Aegypti and A. albopictus based upon the collection of both adult and immature mosquitoes, receptacle indices (percentage of inspected receptacles found infested) were determined at each site on the basis of "1 larva per container" technique, in which a single 4th-stage mosquito larva was collected from every infested water container on the premises of 6…	densities of the populations of the 2 key vector species directly related to amount of rainfall, incidence of dengue also highest during greatest precipitation, Ae. Aegypti was highly endophilic, A. albopictus was exophilic, there was very little overlap between the preferred habitats of the 2 species, significant numbers of both species were observed to be taking multiple blood meals during thei…		results of weekly collections of Aedes aegypti biting man (Fig. 5), results of collections of Ae. Aegypti and Ae. Albopictus captured biting man indoors and outdoors (Table 1), results of dissections of Ae. Aegypti collected biting man (Table 2), number of water containers in use and infested with Ae. aegypti in 60 households (Fig. 7), results of collections of mosquito larvae from domestic water…	0	1	1	0	0	1	0
Barbosa, P., T.M. Peters and N.C. Greenough	1972	Overcrowding of mosquito populations: responses of larval Aedes aegypti to stress	Environmental Entomology 1: 89-93	Aedes aegypti	lab, 24.4 - 28.9 C	report the absolute minimal larval weight permitting pupation to be 0.1-0.19 mg	experiment performed to investigate the effects of overcrowding in larval A. aegypti and to illustrate the compensatory responses to stress in high-density conditions, density levels tested: 40, 160, 280 ,400, 520, 640, 960 and 1280 larvae per 80 ml of solution, some of the parameters evaluated included: rates of larval development, onset and rates of larval-pupal ecdysis, pupal weights and larva…	rates of larval development were drastically reduced as density was increased, pupal weights were also reduced by overcrowding, results indicated entire shifts in patterns of larval-pupal ecdysis as the densities were increased, decrease in the probability of survival of the population, amount of decrease depends upon the initial population, and is not linear (1) parameters measured were rates of…	effects of food shortage and overcrowding are confounded, (3) 4th>3rd>2nd>1st quartile pupal weight pattern can be explained by less competition and more food as less larvae are in the container (4) counterintuitive that the percentage of males to females equalizies with increasing density; if 40 larvae/80 ml is the optimal standard, why is there 35/48 % survival only at this density; why is surv…	average time required for a population of A. aegypti to initiate and complete larval-pupal ecdysis under increasingly overcrowded conditions (Fig. 1), male and female average pupal weights of A. aegypti reared under increasingly overcrowded conditions (Fig. 2)	0	1	1	1	1	0	0
Southwood, T. R. E., G. Murdie, M. Yasuno, R. J. Tonn and P. M. Reader	1972	Studies on the life budget of Aedes aegypti in Wat Samphaya Bangkok Thailand	Bulletin of the World Health Organization 46: 211-226	Aedes aegypti	Wat Samphaya, Bangkok, Thailand	common containers include the ong jar, flower pot plates, and ant traps [exp. 9],nominal survival rates independent of density[exp. 12], 19.7% of eggs hatched before flooding [exp. 4]	development of Aedes aegypti studied in Wat Samphaya, Bangkok, Thailand, particular attention given to the variation in the numbers of immature stages of the mosquito in relation to the known seasonal incidence of dengue haemorrhagic fever (1) major breeding containers for Ae. aegypti are about 100 water jars, 50 ant traps and 50 flower pot plates, all water jars, ant traps flower pot plates and …	The variation in the number of emerging adults depended on changes in the mortality of immature stages rather than on variation in the number of eggs laid. The mortality between the eggs and second-instar larvae in density-dependent. There was no clear trend of association between mortality and season except for a fall in larval mortality in April-May preceding the increase in annual incidence of…	(4) larvae transferred to new container when moulting (6) stable age distribution assumed - is it ever reached ? (11) unfortunately, only 12 of 27 sets of life table data gave complete budgets, this is because none of the information for flower pot plates is acceptable, and no pupae developed in the ant traps in November, December and July, a source of error in oviposition estimates could have be…	mean developmental times (days) of various immature stages of Ae. aegypti in different containers in the Wat Samphaya during November-August 1967-68, compared with laboratory measurements made at 28C (Christophers' data) (Table 1), the development pattern of Ae. aegypti in different containers in the Wat Samphaya (percentage of the population moulting on given day) (Table 2) the contribution of a…	1	1	1	1	1	1	1
Wijeyaratne, P. M., J.A. Seawright and D.E. Weidhaas	1974	Development and survival of a natural population of Aedes aegypti	Mosquito News 34: 36-42	Aedes aegypti	Gainsville, Florida, rain water collected in discarded washing machines	not found in paper, possibly larval development based on food added	investigated the developmental times and survival of immature stages and compared them with (a) developmental times and survival in the same water with laboratory larval food added (b) developmental times and survival of larvae reared in the laboratory insectary, number of adults emerging daily from other washing machines, (1) laboratory study : adult females collected from area, blood from guine…	(1-3) development time of larvae of Aedes aegypti in the natural population was much longer (39 days) than in the lab , primarily because less larval food was available, and temperature also had an influence, survival of these stages in nature was high, but lower than in the laboratory, especially if food wasn't added, in natural breeding water without food added, development time showed 2-fold i…	mortality of field -reared females not recorded daily, just assumptions, eggs not reflooded actual survival must have been higher, egg hatch rate underestimated	survival and development times of immature stages of Aedes aegypti in a field location in Gainsville, Fl. And the survival and development of laboratory reared mosquitoes (Table 1), regression lines for mortality of adult females from 3 sources (types of rearing), the lines for females from tubs and washing machines are hypothetical (Figure 1)	1	1	1	1	1	1	1
Moore, C. G., B.L.Cline,E. Ruiz-Tiben, D. Lee, H. Romney-Joseph and E. Rivera-Correa	1978	Aedes aegypti in Puerto Rico: environmental determinants of larval abundance and relation to dengue virus transmission	American Journal of Tropical Medicine and Hygiene 27: 1225-1231	Aedes aegypti	Puerto Rico	in many instances, the population dynamics of the vector appear to be the key regulatory factors influencing the endemicity-epidemicity of dengue	(1) long-term, cooperative study of seasonal fluctuation in populations of Aedes aegypti in Puerto Rico, houses sampled are not necessarily representative of the potential Ae. Aegypti breeding conditions of the entire island, they provide mosquito population data from some of the most densely populated parts of the island, in each urban area, 3 or 4 contigous neighborhoods were selected, in each …	(1) during each month of the first 3 years of the project, Ae. Aegypti was found breeding in all five communities studied, mosquito density was positively correlated with rainfall, the relationship being more marked in the dry, south-coastal part of the island, discarded tires and animal watering pans were the two most common larval breeding sites, in general, houses in Puerto Rico harbour more p…	containers only inspected outside the houses, not inside, citing that outdoor breeding is much more important than indoor breeding in Puerto Rico, citing an unpublished reference, what if it's not true ?	Some characteristics of urban areas studied during Aedes aegypti surveillance (Table 1), data recorded during Aedes aegypti surveillance inspections (Table 2), summary of inspection data: Aedes aegypti larval indices April 1973-March 1976 (Table 3), Seasonal fluctuations of rainfall and Aedes aegypti larval indices in urban communities in Puerto Rico (Fig. 1), percentage contribution of various c…	0	1	1	1	1	0	0
Gilpin, M. E. and G. A. H. McClelland	1979	Systems analysis of the yellow fever mosquito Aedes aegypti	Fortschritte in Zoology 25: 355-388	Aedes aegypti	lab,26 C, Newala strain, SE Tanzania	density-independent survival rates, eggs die in an exponential manner as a function of temperature and humidity but density-independently, intraspecific competition in the larval stage, density-dependence, competitive exploitation of food resources, no interference, larval development as s function of temperature with non-limiting food, rates of larval weight change, food exploitation, assimilati…	laboratory experiments on the effect of temperature on larval developmental time, all later experiments performed at 26 C, effect of food on larval developmental time, survival, pupal weights, additional experiments on larval weight gain rates and starvation, comparison of house and bush strains, larval experiments designed to much outdoor treehole conditions, all food and all larvae added at the…	developmental rate is linear with temperature, exponential model on the larval weight change, food assimilation, pupation occuring when a certain minimum developmental time is reached and if a minimum larval weight is reached: pupation window, larval growth, survivorship, model with lipid reserves, all competition by exploitation, not interference, model extended to include multiple additions of …	fitted parameters: what if multiple peaks exist, and some other combinations are also as fit ?, effect of cannibalism of fourth instar on first instars not included, all sized larvae assumed to die from starvation equally, parameters already fitted not investigated again for more complicated model, rectangular distribution assumed for death due to starvation, larvae death from genetic causes assu…	developmental rate as a function of temperature (Fig. 1), percent pupation as a function of food-per-larva (Fig. 2), percent conversion efficiency of liver powder into pupal biomass as a function of FLR (Fig. 3), percent pupation and biomass conversion efficiency as smoothed functions of FLR and food per cup (Fig. 4), cummulative pupation as a function of time and FLR for males and females of bot…	0	1	1	1	1	0	0
Birley, M. H.	1979	The estimation and simulation of variable developmental period, with application to the mosquito Aedes aegypti (L.)	Researches in Population Ecology 21: 68-80	Aedes aegypti	Bangkok, Thailand	for the sake of simplicity, we have also ignored Birley's consideration of the variable development period	mathematical method to estimate the distribution of the developmental period of the life stages, stage developmental period and its variation between individuals, developmental success function estimated from observations of recruitment to successive stages, function indicates the proportion of a cohort which successfully completes stage development at each age from stage recruitment, method test…	transfer function technique is described for estimating the frequency distribution of developmental period and simulating the subsequent population dynamics, technique relates recruitment time series of consecutive stages by an age-specific developmental success function, approximate statistics, such as the mean, median or mode developmental period may be determined and the effect of different te…		percentage Aedes aegypti larvae moulting per day in water jars from Southwood (Table 1), parameters and standard deviation estimates for models 1 (truncated normal distribution) and 2 (skewed distribution) fitted data of Southwood measuring the development of Aedes aegypti larvae in water jars (Table 2), age-specific developmental period frequency distribution determined from Southwood (Fig. 1), …	1	1	1	1	1	1	1
Schoolfield, R. M., P.J.H. Sharpe and C.E. Magnuson	1981	Non-linear regression of biological temperature-dependent rate models based on absolute reaction-rate theory	Journal of Theoretical Biology 88: 719-731	no species	virtual	simplified enzyme kinetics model form used to allow parameter estimation from observed data using nonlinear regression using Marquardt's searching algorithm; it assumes high temperature inactivation, initial estimates of dHA and dHH set arbitrarily at 10,000 and 100,000 cal/mol based on this paper,	modification of the enzyme kinetics model of Sharpe and DeMichele for nonlinear regression, plus graphical and biological interpretation of parameters, and simplified versions	biological and graphical interpretation of new parameters, comparison of predicted developmental rates with observed ones for E. coli, regression suitability with Marquardt's algorithm studied, four-parameter simplified equations, both low-temperature and high-temperature inactivation versions tested		temperature-dependent rate of development model, however, Focks only considers high-temperature inactivation	1	1	1	1	1	1	1
Dye, C.	1982	Intraspecific competition amongst larval Aedes aegypti: food exploitation or chemical interference?	Ecological Entomology 7: 39-46	Aedes aegypti	lab, 28C, 12L:12D	laboratory studies are equivocal and very likely misleading because extremely high larval densities were used, i.e. typically hundreds to several thousand larvae per liter, we have not yet incorporated the changes to Gilpin and McClelland's equations suggested by Dye (1982), making the variables a and c a function of age	competition within and between the larval instars of Aedes aegypti measured by its effects on stage duration, series of laboratory experiments the relative importance of chemical interference and food exploitation in mediating competition between 1st and 4th instar larvae investigated, larvae reared in 30 ml distilled water, dried brewer's yeast put through a 90 mesh sieve, given daily as a suspe…	(1) no evidence that a chemical growth retardant played any part in greatly prolonging the stage durations of larvae in both age classes, assay larvae when poorly fed are sensitive to waste metabolites produced by the 1st cohort, median stage durations of both 1st and 4th instar larvae were profoundly affected by increasing numbers in the 1st cohort (2) when competition between the two age classe…		details of experiments which tested for the presence of chemical growth retardants(Table 1), Effects of bioassay larval density and nutrition on difference in pupation times of Aedes aegypti males (treatment minus control hrs)(Fig. 1), relationship between numbers of Aedes aegypti in the first cohort and median stage duration of (a) first instars, second cohort, and (b) fourth instars, first coho…	0	1	1	0	0	0	0
Subra, R. and J. Mouchet	1984	The regulation of preimaginal populations of Aedes aegypti (L.) (Diptera:Culicidae) on the Kenya coast: 2. Food as a main regulatory factor	Annals of Tropical Medical Parasitology 78: 63-70	Aedes aegypti	Kwa Bendegwa, Rabai, Kenya	we do not see nominal survival rates commonly or significantly operating as functions of density[experiment 2]	(2) no food introduced, but first instar larvae were released each day into the pots, two pots which had a high productivity of pupae (P9-P10), and 2 other that produced few pupae (P11-P12) selected, 1 high productivity pot (C3) and 2 low-productivity pots (C4-C5) were kept as controls, lasted for 5 months (October 1976-February 1977) in 3 Phases, Phase 1: preliminary observations, Phase 2: addit…	(2) daily introduction of first-instar larvae did not significantly affect pupal production, pots were already supporting as large a population as possible with the food available, differences in pupal productivity were not related to differences in the numbers of eggs laid in the pots, predation and overcrowding did not seem important in regulating the preimaginal stages, food, especially maize …		influence of added food on pupal production of Ae. Aegypti (Table 1), influence of addition of food on pupal production of Ae. Aegypti in pots of initially high versus low pupal production (Fig.), influence of larvae introduction on pupal numbers of Ae. aegypti in pots (Table 2), influence of water origin and location of water samples on numbers of eggs laid by gravid females of Ae. aegypti (Tabl…	1	1	1	1	1	1	0
Summerlin, J. W. and J. B. Welch	1984	Observations on the red imported fire ant, Solenopsis invicta (Hymenoptera:Formicidae) in tree hole mosquito breeding sites	Mosquito News 44: 589-590	Solenopsis invicta	Cooks point, Burleson County, TX, early November	observed ants in >85% of all water-holding rot cavities in trees	red imported fire ants observed in a roadside park	mound-nest development at the base of trees in the lower, wetter area, many of the trees developed rot holes and fork hollows which became natural breeding sites for tree-hole mosquitoes, fire ants observed moving up the trees and into these holes containing water and active mosquito larvae, observed in one rot hole 2.1 m above ground, 12 of 13 trees had an active Solenopsis invicta mound at thei…			1	1	1	1	1	0	0
Van Handel, E.	1986	Growth of three mosquitoes on two larval diets measured by protein accumulation	Journal of American Mosquito Control Association 2: 289-291	Aedes aegypti, Culex nigripalpus, Culex quinquefasciatus	lab, 26 C	we assume yeast and liver powder as equivalent food sources	larval growth recorded as accumulation of protein measured, raised on liver powder or on brewer's yeast, mosquitoes all from established colonies, raised under 12L:12D in 500 ml water and 150-160 larvae, each treatment consisted of at least 2 pans, on the day of hatching, and 3,4 and 5 days later, 100 mg food was added, protein assay: pools of larvae or pupae from each pan, 25 on day 3 and 4, 10 …	In the early stages all 3 species grew faster on liver powder, but at pupation there was no significant difference in protein content between diets and among species. Aedes aegypti pupated one day ahead of Culex, Aedes aegypti started to pupate after 5 days, in some trials pupae appeared on the liver diets several hours before the yeast diet, Aedes aegypti reached 4th instar after 4 days and pupa…		protein content of Aedes aegypti on liver and on yeast (Figure 1)	0	1	1	1	1	0	0
Chambers, G. M. a. M. J. Klowden	1990	Correlation of nutritional reserves with a critical weight for pupation in larval Aedes aegypti mosquitoes	Journal of the American Mosquito Control Association 6: 394-399	Aedes aegypti	lab, 22 and 32 C	reserve lipid state used when metabolic losses exceed food inputs, pupation is triggered by the threshold amount or porportion of some reserves such as lipids or glycogens, potential and critical weights	relationship between pupation and the weight, nutritional reserve and sex of the 4th instar larva analyzed at 22 and 32 C, critical larval weight, potential weight measured, larvae reared in shallow 30x21x5.5cm pans, density of 200/450 ml water, fed in excess of requirement, critical weight is the weight at which 50% of the larvae pupated when they were starved for 4(22 C) or 6 (32 C) days after …	both critical larval weight required for metamorphosis and the potential weight was reduced at higher temperature, both were greater for females than for males, caloric levels of soluble carbohydrates and soluble lipids correlated strongly with weight, accumulations of both carbohydrates and lipids were sex-dependent and were increased in both sexes at higher temperature, caloric levels of glycog…		percentages of starved female and male larvae undergoing metamorphosis as a function of their weight at the onset of starvation at 22 and 32 C (Fig. 1), critical and potential weights of 4th instar female and male larvae at 22 and 32 C (Table 2) , caloric values of sugars, glycogen and lipids as a function of wet body weight of 4th instar female and male larvae at 22 and 32 C (Fig. 2-4), estimate…	0	1	1	1	1	0	0
Rueda, L. M., K. J. Patel, R. C. Axtell and R. E. Stinner	1990	Temperature-dependent development and survival rates of Culex quinquefasciatus and Aedes aegypti (Diptera: Culicidae)	Journal of Medical Entomology 27: 892-898	Aedes aegypti, Culex quinquefasciatus	lab, 15-34 C, NC strains	larval survival as a function of temperature, minimum weight for pupation is a function of temperature, when food is in excess and pupation occurs at minimum time, conversion of larval dry weights to adult wet weights	development, growth rate and survival of larvae determined at six constant temperatures 15-34 C, body size,head capsule size, larval body lengths, larval and pupal weight measured, Schoolfield enzyme kinetics model parameters estimated	Schoolfield enzyme kinetics model parameters estimated well the developmental time of the larvae, body size, head capsule size, larval body lengths, larval and pupal weight generally decreased as temperature increased	larvae reared individually, same amount of food added to all larvae of the same instar, parameter estimates defer from the ones used in Focks et al., huge variations in survival rates in temperatures	mean and median number of days for development of all instars + pupae from egg hatch to adult emergence at temperatures 15-34 C (Table 2), parameter estimates for enzyme kinetics model (Table 3), cummulative proportion completing development as a function of physiological age (Figure 2), mean widths of larval head capsule, larval body lengths and mean wet weights of all life stages as a function …	0	1	1	1	1	0	0
Focks, D. A., D.G. Haile, E. Daniels and G.A. Mount	1993	Dynamic life table model for Aedes aegypti (L.) (Diptera:Culicidae). Simulation results and validation	Journal of Medical Entomology 30: 1018-1028	Aedes aegypti	virtual	simulation results and validation	simulation results and validation of the Focks CIMSIM model, with laboratory studies, four field studies and predicted ovipositional activity in seven cities in the SE USA is compared with observed data sets	CIMSIM adequatly simulates the population dynamics in response to specific information on weather and immature habitat		days until first pupation, and larval and pupal mortality as a function of larval diet as observed and predicted (Fig. 1-2), average standing crop of larvae and pupae in undisturbed ant traps, flower pot plates and water jars in Wat Samphaya as observed and predicted (Fig. 4), comparison of average relative and absolute contributions of the three major types of larval habitats to the adult popula…	1	1	1	1	1	1	0

## Sheet: Female larvae
Author	Year	Title	Source	Species	Location	Reference	Methods	Conclusions	Concerns	Parameters	Eggs	Female larvae	Male larvae	Female pupae	Male pupae	Females adults	Male adults
MacFie, J. W. S.	1920	Heat and Stegomyia fasciata, short exposures to raised temperatures	Annals of Tropical Medical Parasitology 14: 73-82	Stegomyia fasciata = Aedes calopus = Aedes aegypti	lab, 39-50C	the survival factor for temperature extremes was developed from many laboratory sources	(1) eggs used laid on filter-paper, preserved dry for 14 days, small pieces of filter-paper, each with 10 eggs attached, cut off and put dry into glass tubes, then flooded with water at the required temperature, maintained at that temperature for 5 minutes, and allowed to cool to 28 C, control put up for each experiment, eggs being flooded at 28 C, only unshrunken eggs used, finally a loopfull of…	the ability of Stegomyia fasciata to withstand sudden exposure for 5 minutes to a raised temperature is greatest in the egg stage, slightly less in the pupal stage, and least in the larval and adult stages (1) eggs appeared to withstand successfully temperatures as high as 46 C, they were generally killed at temperatures higher than this, and none hatched of those which had been submitted to 49 C…	what is the effect of handling, especially with adults on mosquitoes, apart from temperature ? There is no control	experiments on dried eggs immersed in water (Table 1), Experiments on recently laid eggs (Table 2), Experiments on eggs in a dry condition (Table 3), Experiments on larvae (Table 4), Experiments on pupae (Table 5), Experiments on adults (Table 6), Comparison of effects (Table 7)	1	1	1	1	1	1	1
Bliss, A. R. and J. M. Gill	1933	The effects of freezing on the larvae of Aedes aegypti	American Journal of Tropical Medicine and Hygiene 13: 583-588	Aedes aegypti	lab, -2 C	survival factor for temperature extremes	series of small glass tumblers ( about 1.5 inch in diameter), half-filled with rain water, and several lively larvae of Aedes aegypti were placed in each tumbler, some of the tumblers were placed in a cold room, the temperature of which was gradually lowered by thermostatic control from 20.5 C until the contents of the tumblers froze, drop in temperature was regulated so that exactly seven hours …	larvae of Aedes aegypti will revive after having been encrusted in ice for periods of not longer than 10 hrs, and will proceed to maturity about as rapidly as controls, if encrusted in ice for 11 or more hrs, larvae are killed,	unknown low number of larvae per treatment, variable instar	Time required for recovery and time to maturity for larvae frozen from 2 to 11 hours (Table 1), time required for recovery and time to maturity for larvae frozen from 10 to 16 hours (Table 2)	0	1	1	0	0	0	0
Johnson, H. A.	1937	Notes on the continuous rearing of Aedes aegypti in the laboratory.	Public Health Reports 52: 1177-1179	Aedes aegypti	lab,21-24 C	rate of embryonation as a function of temperature	(1) how long to keep sponges moist: sponges removed daily and kept moist, but not soaking wet, for varying periods before being allowed to dry, groups of sponges held moist for 20, 48, 72 and 96 hrs	(1) how long to keep sponges moist: with sponges kept moist for 20 hrs, then dried and submerged, only a small percentage of the contained eggs hatch, and hatching was very slow, only 45% of the eggs hatched after 79 hrs of submergence, resubmerging of the same sponges after drying produced further hatches even up to 8 different submergences, as the period of keeping the sponges wet increased, ha…			1	1	1	1	1	1	1
Chandler, A. C	1945	Factors influencing the uneven distribution of Aedes aegypti in Texas cities	American Journal of Tropical Medicine and Hygiene 25: 145-149	Aedes aegypti	Texas, USA	existence of the occasional large (or) protected container is often an important factor permitting the overwintering of Ae. aegypti in temperate cities (mother foci)		(3) in 1942 the incidence in San Antonio was lower than in coastal cities, but in 1923, when yellow fever threatened to enter from Mexico, Aedes aegypti was widely distributed and abundant, in 1943 also, the house index was high, running up to 20% in some parts of the city in mid-summer, San Antonio thus differs from other inland Texas cities in having abundant and widely distributed Aedes aegypt…			1	1	1	1	1	1	1
MacDonald, W. W.	1956	Aedes aegypti in Malaya. II. Larval and adult biology.	Annals of Tropical Medical Parasitology 50: 399-414	Aedes aegypti	Kuala Lumpur, Malaya	following emergence, CIMSIM accounts only for females, because female size is known or suspected of influencing fecundity, survival and blood-feeding success and frequency, parameter values for the temperature-dependent rate of gonotrophic development in A. aegypti were based on the observations, subsequent cycles, oviposition to oviposition are somewhat shorter, than the first cycle (completed o…	(8) composition of the biting population: series of mosquitoes captured in a Kuala Lumpur slum area, each mosquito caught in a glass vial when it came to feed on a human bait, over a period of a month 2 man acted as bait for 2 hrs in morning on ca. 5 days a week, men spent half an hour in one house and then moved to another, 12 houses in all being visited during the month, 116 A. aegypti captured…	(8) only 58% of the mosquitoes required a blood-meal for ovarian development, they were unfed or partially fed, remaining 42% were either already blood-fed, or were gravid, semi-gravid with sufficient blood remaining to complete ovarian development, A. aegypti is ready to feed twice or even more in the course of 1 gonotrophic cycle, it may bite on 2 out of 3 days, a high biting rate, another fact…		showing the composition of the biting population of A. aegypti captured in a slum area of Kuala Lumpur (Table 5), graph showing the duration of the first and later gonotrophic cycles of A. aegypti , showing the ovarian development and oviposition of fertile A. aegypti females after the first blood-meal (Table 6), showing the ovarian development and oviposition of unfertilized A. aegypti females a…	1	1	1	1	1	1	0
Bar-Zeev, M.	1958	The effect of temperature on the growth rate and survival of the immature stages of Aedes aegypti	Bulletin of Entomological Research 49: 157-163	Aedes aegypti	lab, 14-38 C	larval survival as a function of temperature, lower developmental threshold temperature	effect of temperature on the growth rate and survival of immature stages studied, temperatures studied 14, 16, 20, 24, 28, 30, 32, 34, 36, 38, each group of larvae six hours older than the following one, six hours after the last group hatched, every 24 hours thereafter, the surviving larvae in each group was recorded and transferred to fresh water with 0.3 g baker's yeast in 100 ml tap water, rem…	the curve relating temperature and time of development from newly hatched larva to adult is hyperbolic, except at extremes, the later the instar, the lower is the temperature at which growth is the most rapid, threshold of development was between 9 and 10 C, developmental zero is 13.3 C, average thermal constant (between 16 and 32 C) was 2,741 degree-hours, the highest and lowest temperatures per…	larvae transferred to fresh water and food every 24 hrs, size of groups changing as larval development goes on	duration and survival of immature stages of Aedes aegypti at different temperatures(Table 1), time taken for newly hatched larvae of Aedes aegypti to reach successive stages of development (Fig. 1.), survival of individuals of Aedes aegypti reared at 28 C and transferred to 38 C at different stages of development (Table 2), proportion of each stage reaching the next stage at low temperatures (Tab…	0	1	1	0	0	0	0
Surtees, G.	1960	Studies on the oviposition behavior and development of the type form of Aedes aegypti (Diptera:Culicidae). 1. Breeding site dimensions	Entomological Monographs Magazine 95: 220-221	Aedes aegypti	Lagos, Nigeria, lab, 28 C	it is likely, other things such as water quality, shade, being equal, that small containers receive proportionately less oviposition than large containers	(1) field studies conducted in a village in the rain forest zone 50 miles NW of Lagos (2) laboratory studies: investigate the influence of surface area, water level, contamination, light intensity and temperature on oviposition and development, freely breeding colonies of mosquitoes maintained at 28 C, 70% relative humidity (RH), females allowed daily to feed on white mice, males supplied with 10…	(1) field studies: larvae typically located in domestic container habitats within the immediate vicinity of the village and breeding was most intense inside houses, from village to forest conditions, domestic containers are large, exposed surface areas of water, while the reverse is true in the forest, water deeply situated, water in the village relatively clear, while in the forest water general…		number of eggs laid by A. aegypti in dishes of various surface areas ( Table 1), number of eggs laid by A. aegypti in containers with various water levels (Table 2)	1	1	1	1	1	1	0
Fay, R. W.	1964	The biology and bionomics of Aedes aegypti in the laboratory	Mosquito News 24: 300-308	Aedes aegypti	lab, review	Nominal adult survival is modified by survival factors reflecting air temperature and moisture extremes	review on the laboratory rearing and characteristics of Aedes aegypti			many parameters of all life stages, temperature extremes, very important review article	1	1	1	1	1	1	1
Brust, R. A.	1968	Effect of starvation on molting and growth of Aedes aegypti and Aedes vexans	Journal of Economic Entomology 61: 1570-1572	Aedes aegypti and Aedes vexans	lab, 26 C	extremely stressed (starvation) conditions favor the increased production of males	Weidling(1928) showd that there was also a preponderance of males to females in the starved populations, the ratio being as high as 5:1			Effect of starvation on developmental time, size and weight of A. aegypti (Table 1)	0	1	1	1	1	0	0
Tonn, R. J., P.M. Sheppard, W.W. MacDonald and Y. H. Bang	1969	Replicate surveys of larval habitats of Aedes aegypti in relation to dengue haemorrhagic fever in Bangkok, Thailand	Bulletin of the World Health Organization 40: 819-829	Aedes aegypti	Bangkok, Thailand	CIMSIM does not attempt to model the proportions of containers infested, only container productivity. This is more of a problem in temperate regions than in tropical locations where seasonal fluctuations are minimal and most containers are not filled with rain; e.g. Bangkok, Thailand	study of the larval habitats of Ae.aegypti in 14 localities, at three different times of the year, to determine if there were fluctuations in the Ae.aegypti population, as measured by the number of occupied habitats, which could be correlated with the incidence of infection, habitats classified into 6 categories and a single larvae was collected for identification from each one that was occupied,…	miscellanous containers outdoors show significant variation, the greatest number and the greatest number which is positive occuring in the wet season, number of positive indoor jars highest in the warm season, number of positive indoor miscellanous containers highest in the wet season, there is an indication that the type of larval habitat may shift with seasons, more jars being occupied in the h…		the results of the larval surveys in 14 localities of Bangkok and Thonburi (Table 1), results of the seasonal surveys averaged over localities (Table 2), significance of comparisons of numbers of containers between localities and between seasons (Table 3), siginificance of comparisons of percentage containers occupied between localities and between seasons (Table 4), mean changes between seasons …	0	1	1	0	0	0	0
Moore, C. G. and B. R. Fisher	1969	Competition in mosquitoes. Density and species ratio effects on growth, mortality, fecundity and production of growth retardant	Annals of the Entomological Society of America 62: 1325-1331	Aedes aegypti and Aedes albopictus	lab, 25 C	laboratory studies are equivocal and very likely misleading because extremely high larval densities were used, i.e. typically hundreds to several thousand larvae per liter[experiment 2]	(2) species population ratios of 10:90, 50:50 and 90:10, plus control groups of each species were reared at densities of 0.1 larva/ml (200 larvae/pan) and 0.8 larva/ml (1200 larvae/pan), instar I larvae counted individually using a Pasteur pipet and hand tally, placed in enamel pans containing 1.5 liters of tap water, pelleted sheep food, finely ground and sieved was added to the rearing pans at …	Aedes aegypti is shown to be a better competitor than Aedes albopictus, after a single flooding period, egg hatch of A. aegypti was 95% vs. 60-85% in A. albopictus, if eggs were continuously flooded for 5 days, 50% of A. aegypti eggs hatched in 2 hrs, while nearly 2 days were needed for 50% hatch of A. albopictus eggs, egg mortality was greater in A. albopictus in all cases, A. aegypti developmen…	min. 200 larvae/pan, Trial II flawed, instar I larvae left for 12-15 hr at a rather high density of 20-40/ml with dilute hay infusion as the only food source, which is 50-66% of the instar I period	effect of larval density and species ratio on median pupation time, median pupation times and significance (Table 3), Effect of population density and species ratio on median pupation time of female A. aegypti and A. albopictus (Fig. 1), effect of population density and species ratio on median pupation time of male A. aegypti and A. albopictus (Fig. 2), mortality of immature stages of A. aegypti …	1	1	1	1	1	1	1
Gould, D. J., G.A. Mount, J.E. Scanlon,H.R. Ford and M.F. Sullivan	1970	Ecology and control of dengue vectors on an island in the Gulf of Thailand	Journal of Medical Entomology 7: 499-508	Aedes aegypti, Aedes albopictus	Thailand, 1967	population dynamics of vector key regulatory factor influencing the endemicity-epidemicity of dengue	indices of the population densities of Ae. Aegypti and A. albopictus based upon the collection of both adult and immature mosquitoes, receptacle indices (percentage of inspected receptacles found infested) were determined at each site on the basis of "1 larva per container" technique, in which a single 4th-stage mosquito larva was collected from every infested water container on the premises of 6…	densities of the populations of the 2 key vector species directly related to amount of rainfall, incidence of dengue also highest during greatest precipitation, Ae. Aegypti was highly endophilic, A. albopictus was exophilic, there was very little overlap between the preferred habitats of the 2 species, significant numbers of both species were observed to be taking multiple blood meals during thei…		results of weekly collections of Aedes aegypti biting man (Fig. 5), results of collections of Ae. Aegypti and Ae. Albopictus captured biting man indoors and outdoors (Table 1), results of dissections of Ae. Aegypti collected biting man (Table 2), number of water containers in use and infested with Ae. aegypti in 60 households (Fig. 7), results of collections of mosquito larvae from domestic water…	0	1	1	0	0	1	0
Barbosa, P., T.M. Peters and N.C. Greenough	1972	Overcrowding of mosquito populations: responses of larval Aedes aegypti to stress	Environmental Entomology 1: 89-93	Aedes aegypti	lab, 24.4 - 28.9 C	report the absolute minimal larval weight permitting pupation to be 0.1-0.19 mg	experiment performed to investigate the effects of overcrowding in larval A. aegypti and to illustrate the compensatory responses to stress in high-density conditions, density levels tested: 40, 160, 280 ,400, 520, 640, 960 and 1280 larvae per 80 ml of solution, some of the parameters evaluated included: rates of larval development, onset and rates of larval-pupal ecdysis, pupal weights and larva…	rates of larval development were drastically reduced as density was increased, pupal weights were also reduced by overcrowding, results indicated entire shifts in patterns of larval-pupal ecdysis as the densities were increased, decrease in the probability of survival of the population, amount of decrease depends upon the initial population, and is not linear (1) parameters measured were rates of…	effects of food shortage and overcrowding are confounded, (3) 4th>3rd>2nd>1st quartile pupal weight pattern can be explained by less competition and more food as less larvae are in the container (4) counterintuitive that the percentage of males to females equalizies with increasing density; if 40 larvae/80 ml is the optimal standard, why is there 35/48 % survival only at this density; why is surv…	average time required for a population of A. aegypti to initiate and complete larval-pupal ecdysis under increasingly overcrowded conditions (Fig. 1), male and female average pupal weights of A. aegypti reared under increasingly overcrowded conditions (Fig. 2)	0	1	1	1	1	0	0
Southwood, T. R. E., G. Murdie, M. Yasuno, R. J. Tonn and P. M. Reader	1972	Studies on the life budget of Aedes aegypti in Wat Samphaya Bangkok Thailand	Bulletin of the World Health Organization 46: 211-226	Aedes aegypti	Wat Samphaya, Bangkok, Thailand	common containers include the ong jar, flower pot plates, and ant traps [exp. 9],nominal survival rates independent of density[exp. 12], 19.7% of eggs hatched before flooding [exp. 4]	development of Aedes aegypti studied in Wat Samphaya, Bangkok, Thailand, particular attention given to the variation in the numbers of immature stages of the mosquito in relation to the known seasonal incidence of dengue haemorrhagic fever (1) major breeding containers for Ae. aegypti are about 100 water jars, 50 ant traps and 50 flower pot plates, all water jars, ant traps flower pot plates and …	The variation in the number of emerging adults depended on changes in the mortality of immature stages rather than on variation in the number of eggs laid. The mortality between the eggs and second-instar larvae in density-dependent. There was no clear trend of association between mortality and season except for a fall in larval mortality in April-May preceding the increase in annual incidence of…	(4) larvae transferred to new container when moulting (6) stable age distribution assumed - is it ever reached ? (11) unfortunately, only 12 of 27 sets of life table data gave complete budgets, this is because none of the information for flower pot plates is acceptable, and no pupae developed in the ant traps in November, December and July, a source of error in oviposition estimates could have be…	mean developmental times (days) of various immature stages of Ae. aegypti in different containers in the Wat Samphaya during November-August 1967-68, compared with laboratory measurements made at 28C (Christophers' data) (Table 1), the development pattern of Ae. aegypti in different containers in the Wat Samphaya (percentage of the population moulting on given day) (Table 2) the contribution of a…	1	1	1	1	1	1	1
Wijeyaratne, P. M., J.A. Seawright and D.E. Weidhaas	1974	Development and survival of a natural population of Aedes aegypti	Mosquito News 34: 36-42	Aedes aegypti	Gainsville, Florida, rain water collected in discarded washing machines	not found in paper, possibly larval development based on food added	investigated the developmental times and survival of immature stages and compared them with (a) developmental times and survival in the same water with laboratory larval food added (b) developmental times and survival of larvae reared in the laboratory insectary, number of adults emerging daily from other washing machines, (1) laboratory study : adult females collected from area, blood from guine…	(1-3) development time of larvae of Aedes aegypti in the natural population was much longer (39 days) than in the lab , primarily because less larval food was available, and temperature also had an influence, survival of these stages in nature was high, but lower than in the laboratory, especially if food wasn't added, in natural breeding water without food added, development time showed 2-fold i…	mortality of field -reared females not recorded daily, just assumptions, eggs not reflooded actual survival must have been higher, egg hatch rate underestimated	survival and development times of immature stages of Aedes aegypti in a field location in Gainsville, Fl. And the survival and development of laboratory reared mosquitoes (Table 1), regression lines for mortality of adult females from 3 sources (types of rearing), the lines for females from tubs and washing machines are hypothetical (Figure 1)	1	1	1	1	1	1	1
Moore, C. G., B.L.Cline,E. Ruiz-Tiben, D. Lee, H. Romney-Joseph and E. Rivera-Correa	1978	Aedes aegypti in Puerto Rico: environmental determinants of larval abundance and relation to dengue virus transmission	American Journal of Tropical Medicine and Hygiene 27: 1225-1231	Aedes aegypti	Puerto Rico	in many instances, the population dynamics of the vector appear to be the key regulatory factors influencing the endemicity-epidemicity of dengue	(1) long-term, cooperative study of seasonal fluctuation in populations of Aedes aegypti in Puerto Rico, houses sampled are not necessarily representative of the potential Ae. Aegypti breeding conditions of the entire island, they provide mosquito population data from some of the most densely populated parts of the island, in each urban area, 3 or 4 contigous neighborhoods were selected, in each …	(1) during each month of the first 3 years of the project, Ae. Aegypti was found breeding in all five communities studied, mosquito density was positively correlated with rainfall, the relationship being more marked in the dry, south-coastal part of the island, discarded tires and animal watering pans were the two most common larval breeding sites, in general, houses in Puerto Rico harbour more p…	containers only inspected outside the houses, not inside, citing that outdoor breeding is much more important than indoor breeding in Puerto Rico, citing an unpublished reference, what if it's not true ?	Some characteristics of urban areas studied during Aedes aegypti surveillance (Table 1), data recorded during Aedes aegypti surveillance inspections (Table 2), summary of inspection data: Aedes aegypti larval indices April 1973-March 1976 (Table 3), Seasonal fluctuations of rainfall and Aedes aegypti larval indices in urban communities in Puerto Rico (Fig. 1), percentage contribution of various c…	0	1	1	1	1	0	0
Focks, D. A., J. A. Seawright and D. W. Hall	1978	Deterministic model for simulating the predation of Toxorhynchites rutilus rutilus on Aedes aegypti	USDA-ARS. ARS-S-178	Aedes aegypti, Toxorhynchites rutilus rutilus	virtual (Bangkok, Florida, lab)	intraspecific competition in the larval stage, density-dependence, competitive exploitation of food resources	simple coupled deterministic model of two species to demonstrate control feasability	simulation runs involving the release of Tx. R. rutilus adults indicate that releases resulting in one larva per container are sufficient to reduce A. aegypti adult density 75% in 20 days, the slow developmental rate of predator immatures enables control to be maintained for several months, simulations of predator release and the use of adulticides indicate that it is possible to obtain zero adul…		parameters and their values for model computation (Table 1), development times, average numbers and percentage of immature A. aegypti per water-storage jar positive for A. aegypti in Thailand (Southwood) (Table 2), flow chart and algorithm for Aedes aegypti computation (Fig. 1), computer simulation outputs for Aedes aegypti adult density in different conditions (Fig. 4-21)	1	1	0	1	0	1	0
Gilpin, M. E. and G. A. H. McClelland	1979	Systems analysis of the yellow fever mosquito Aedes aegypti	Fortschritte in Zoology 25: 355-388	Aedes aegypti	lab,26 C, Newala strain, SE Tanzania	density-independent survival rates, eggs die in an exponential manner as a function of temperature and humidity but density-independently, intraspecific competition in the larval stage, density-dependence, competitive exploitation of food resources, no interference, larval development as s function of temperature with non-limiting food, rates of larval weight change, food exploitation, assimilati…	laboratory experiments on the effect of temperature on larval developmental time, all later experiments performed at 26 C, effect of food on larval developmental time, survival, pupal weights, additional experiments on larval weight gain rates and starvation, comparison of house and bush strains, larval experiments designed to much outdoor treehole conditions, all food and all larvae added at the…	developmental rate is linear with temperature, exponential model on the larval weight change, food assimilation, pupation occuring when a certain minimum developmental time is reached and if a minimum larval weight is reached: pupation window, larval growth, survivorship, model with lipid reserves, all competition by exploitation, not interference, model extended to include multiple additions of …	fitted parameters: what if multiple peaks exist, and some other combinations are also as fit ?, effect of cannibalism of fourth instar on first instars not included, all sized larvae assumed to die from starvation equally, parameters already fitted not investigated again for more complicated model, rectangular distribution assumed for death due to starvation, larvae death from genetic causes assu…	developmental rate as a function of temperature (Fig. 1), percent pupation as a function of food-per-larva (Fig. 2), percent conversion efficiency of liver powder into pupal biomass as a function of FLR (Fig. 3), percent pupation and biomass conversion efficiency as smoothed functions of FLR and food per cup (Fig. 4), cummulative pupation as a function of time and FLR for males and females of bot…	0	1	1	1	1	0	0
Birley, M. H.	1979	The estimation and simulation of variable developmental period, with application to the mosquito Aedes aegypti (L.)	Researches in Population Ecology 21: 68-80	Aedes aegypti	Bangkok, Thailand	for the sake of simplicity, we have also ignored Birley's consideration of the variable development period	mathematical method to estimate the distribution of the developmental period of the life stages, stage developmental period and its variation between individuals, developmental success function estimated from observations of recruitment to successive stages, function indicates the proportion of a cohort which successfully completes stage development at each age from stage recruitment, method test…	transfer function technique is described for estimating the frequency distribution of developmental period and simulating the subsequent population dynamics, technique relates recruitment time series of consecutive stages by an age-specific developmental success function, approximate statistics, such as the mean, median or mode developmental period may be determined and the effect of different te…		percentage Aedes aegypti larvae moulting per day in water jars from Southwood (Table 1), parameters and standard deviation estimates for models 1 (truncated normal distribution) and 2 (skewed distribution) fitted data of Southwood measuring the development of Aedes aegypti larvae in water jars (Table 2), age-specific developmental period frequency distribution determined from Southwood (Fig. 1), …	1	1	1	1	1	1	1
Schoolfield, R. M., P.J.H. Sharpe and C.E. Magnuson	1981	Non-linear regression of biological temperature-dependent rate models based on absolute reaction-rate theory	Journal of Theoretical Biology 88: 719-731	no species	virtual	simplified enzyme kinetics model form used to allow parameter estimation from observed data using nonlinear regression using Marquardt's searching algorithm; it assumes high temperature inactivation, initial estimates of dHA and dHH set arbitrarily at 10,000 and 100,000 cal/mol based on this paper,	modification of the enzyme kinetics model of Sharpe and DeMichele for nonlinear regression, plus graphical and biological interpretation of parameters, and simplified versions	biological and graphical interpretation of new parameters, comparison of predicted developmental rates with observed ones for E. coli, regression suitability with Marquardt's algorithm studied, four-parameter simplified equations, both low-temperature and high-temperature inactivation versions tested		temperature-dependent rate of development model, however, Focks only considers high-temperature inactivation	1	1	1	1	1	1	1
Dye, C.	1982	Intraspecific competition amongst larval Aedes aegypti: food exploitation or chemical interference?	Ecological Entomology 7: 39-46	Aedes aegypti	lab, 28C, 12L:12D	laboratory studies are equivocal and very likely misleading because extremely high larval densities were used, i.e. typically hundreds to several thousand larvae per liter, we have not yet incorporated the changes to Gilpin and McClelland's equations suggested by Dye (1982), making the variables a and c a function of age	competition within and between the larval instars of Aedes aegypti measured by its effects on stage duration, series of laboratory experiments the relative importance of chemical interference and food exploitation in mediating competition between 1st and 4th instar larvae investigated, larvae reared in 30 ml distilled water, dried brewer's yeast put through a 90 mesh sieve, given daily as a suspe…	(1) no evidence that a chemical growth retardant played any part in greatly prolonging the stage durations of larvae in both age classes, assay larvae when poorly fed are sensitive to waste metabolites produced by the 1st cohort, median stage durations of both 1st and 4th instar larvae were profoundly affected by increasing numbers in the 1st cohort (2) when competition between the two age classe…		details of experiments which tested for the presence of chemical growth retardants(Table 1), Effects of bioassay larval density and nutrition on difference in pupation times of Aedes aegypti males (treatment minus control hrs)(Fig. 1), relationship between numbers of Aedes aegypti in the first cohort and median stage duration of (a) first instars, second cohort, and (b) fourth instars, first coho…	0	1	1	0	0	0	0
Subra, R. and J. Mouchet	1984	The regulation of preimaginal populations of Aedes aegypti (L.) (Diptera:Culicidae) on the Kenya coast: 2. Food as a main regulatory factor	Annals of Tropical Medical Parasitology 78: 63-70	Aedes aegypti	Kwa Bendegwa, Rabai, Kenya	we do not see nominal survival rates commonly or significantly operating as functions of density[experiment 2]	(2) no food introduced, but first instar larvae were released each day into the pots, two pots which had a high productivity of pupae (P9-P10), and 2 other that produced few pupae (P11-P12) selected, 1 high productivity pot (C3) and 2 low-productivity pots (C4-C5) were kept as controls, lasted for 5 months (October 1976-February 1977) in 3 Phases, Phase 1: preliminary observations, Phase 2: addit…	(2) daily introduction of first-instar larvae did not significantly affect pupal production, pots were already supporting as large a population as possible with the food available, differences in pupal productivity were not related to differences in the numbers of eggs laid in the pots, predation and overcrowding did not seem important in regulating the preimaginal stages, food, especially maize …		influence of added food on pupal production of Ae. Aegypti (Table 1), influence of addition of food on pupal production of Ae. Aegypti in pots of initially high versus low pupal production (Fig.), influence of larvae introduction on pupal numbers of Ae. aegypti in pots (Table 2), influence of water origin and location of water samples on numbers of eggs laid by gravid females of Ae. aegypti (Tabl…	1	1	1	1	1	1	0
Summerlin, J. W. and J. B. Welch	1984	Observations on the red imported fire ant, Solenopsis invicta (Hymenoptera:Formicidae) in tree hole mosquito breeding sites	Mosquito News 44: 589-590	Solenopsis invicta	Cooks point, Burleson County, TX, early November	observed ants in >85% of all water-holding rot cavities in trees	red imported fire ants observed in a roadside park	mound-nest development at the base of trees in the lower, wetter area, many of the trees developed rot holes and fork hollows which became natural breeding sites for tree-hole mosquitoes, fire ants observed moving up the trees and into these holes containing water and active mosquito larvae, observed in one rot hole 2.1 m above ground, 12 of 13 trees had an active Solenopsis invicta mound at thei…			1	1	1	1	1	0	0
Van Handel, E.	1986	Growth of three mosquitoes on two larval diets measured by protein accumulation	Journal of American Mosquito Control Association 2: 289-291	Aedes aegypti, Culex nigripalpus, Culex quinquefasciatus	lab, 26 C	we assume yeast and liver powder as equivalent food sources	larval growth recorded as accumulation of protein measured, raised on liver powder or on brewer's yeast, mosquitoes all from established colonies, raised under 12L:12D in 500 ml water and 150-160 larvae, each treatment consisted of at least 2 pans, on the day of hatching, and 3,4 and 5 days later, 100 mg food was added, protein assay: pools of larvae or pupae from each pan, 25 on day 3 and 4, 10 …	In the early stages all 3 species grew faster on liver powder, but at pupation there was no significant difference in protein content between diets and among species. Aedes aegypti pupated one day ahead of Culex, Aedes aegypti started to pupate after 5 days, in some trials pupae appeared on the liver diets several hours before the yeast diet, Aedes aegypti reached 4th instar after 4 days and pupa…		protein content of Aedes aegypti on liver and on yeast (Figure 1)	0	1	1	1	1	0	0
Chambers, G. M. a. M. J. Klowden	1990	Correlation of nutritional reserves with a critical weight for pupation in larval Aedes aegypti mosquitoes	Journal of the American Mosquito Control Association 6: 394-399	Aedes aegypti	lab, 22 and 32 C	reserve lipid state used when metabolic losses exceed food inputs, pupation is triggered by the threshold amount or porportion of some reserves such as lipids or glycogens, potential and critical weights	relationship between pupation and the weight, nutritional reserve and sex of the 4th instar larva analyzed at 22 and 32 C, critical larval weight, potential weight measured, larvae reared in shallow 30x21x5.5cm pans, density of 200/450 ml water, fed in excess of requirement, critical weight is the weight at which 50% of the larvae pupated when they were starved for 4(22 C) or 6 (32 C) days after …	both critical larval weight required for metamorphosis and the potential weight was reduced at higher temperature, both were greater for females than for males, caloric levels of soluble carbohydrates and soluble lipids correlated strongly with weight, accumulations of both carbohydrates and lipids were sex-dependent and were increased in both sexes at higher temperature, caloric levels of glycog…		percentages of starved female and male larvae undergoing metamorphosis as a function of their weight at the onset of starvation at 22 and 32 C (Fig. 1), critical and potential weights of 4th instar female and male larvae at 22 and 32 C (Table 2) , caloric values of sugars, glycogen and lipids as a function of wet body weight of 4th instar female and male larvae at 22 and 32 C (Fig. 2-4), estimate…	0	1	1	1	1	0	0
Rueda, L. M., K. J. Patel, R. C. Axtell and R. E. Stinner	1990	Temperature-dependent development and survival rates of Culex quinquefasciatus and Aedes aegypti (Diptera: Culicidae)	Journal of Medical Entomology 27: 892-898	Aedes aegypti, Culex quinquefasciatus	lab, 15-34 C, NC strains	larval survival as a function of temperature, minimum weight for pupation is a function of temperature, when food is in excess and pupation occurs at minimum time, conversion of larval dry weights to adult wet weights	development, growth rate and survival of larvae determined at six constant temperatures 15-34 C, body size,head capsule size, larval body lengths, larval and pupal weight measured, Schoolfield enzyme kinetics model parameters estimated	Schoolfield enzyme kinetics model parameters estimated well the developmental time of the larvae, body size, head capsule size, larval body lengths, larval and pupal weight generally decreased as temperature increased	larvae reared individually, same amount of food added to all larvae of the same instar, parameter estimates defer from the ones used in Focks et al., huge variations in survival rates in temperatures	mean and median number of days for development of all instars + pupae from egg hatch to adult emergence at temperatures 15-34 C (Table 2), parameter estimates for enzyme kinetics model (Table 3), cummulative proportion completing development as a function of physiological age (Figure 2), mean widths of larval head capsule, larval body lengths and mean wet weights of all life stages as a function …	0	1	1	1	1	0	0
Focks, D. A., D.G. Haile, E. Daniels and G.A. Mount	1993	Dynamic life table model for Aedes aegypti (L.) (Diptera:Culicidae). Simulation results and validation	Journal of Medical Entomology 30: 1018-1028	Aedes aegypti	virtual	simulation results and validation	simulation results and validation of the Focks CIMSIM model, with laboratory studies, four field studies and predicted ovipositional activity in seven cities in the SE USA is compared with observed data sets	CIMSIM adequatly simulates the population dynamics in response to specific information on weather and immature habitat		days until first pupation, and larval and pupal mortality as a function of larval diet as observed and predicted (Fig. 1-2), average standing crop of larvae and pupae in undisturbed ant traps, flower pot plates and water jars in Wat Samphaya as observed and predicted (Fig. 4), comparison of average relative and absolute contributions of the three major types of larval habitats to the adult popula…	1	1	1	1	1	1	0

## Sheet: Eggs
Author	Year	Title	Source	Species	Location	Reference	Methods	Conclusions	Concerns	Parameters	Eggs	Female larvae	Male larvae	Female pupae	Male pupae	Females adults	Male adults
MacGregor, M. E.	1916	Resistance of the eggs of Stegomyia fasciata (Aedes calopus) to conditions adverse to development	Bulletin of Entomological Research 7: 81-85	Stegomyia fasciata = Aedes calopus = Aedes aegypti	lab, 17.7 C	eggs especially susceptible to dessication in the first few days	10 fertilised and fully fed mosquitoes placed in a small cage containing a petri dish of water on which they might oviposit. On the night of the 4th day after feeding, large numbers of eggs were laid, and these were divided into 10 cc. equal batches at 10 a.m. next morning, the maximum time that the first eggs could have remained on the water before they were divided into equal batches may be est…	resistance of eggs of Aedes calopus to dessication is only attained after the eggs have been in contact with water for some time, cc. 48 hrs		hours needed in the water for eggs to be protected from dessication (Table 1), picures of collapsed and resistant eggs (Fig. 2 and 3)	1	0	0	0	0	0	0
MacFie, J. W. S.	1920	Heat and Stegomyia fasciata, short exposures to raised temperatures	Annals of Tropical Medical Parasitology 14: 73-82	Stegomyia fasciata = Aedes calopus = Aedes aegypti	lab, 39-50C	the survival factor for temperature extremes was developed from many laboratory sources	(1) eggs used laid on filter-paper, preserved dry for 14 days, small pieces of filter-paper, each with 10 eggs attached, cut off and put dry into glass tubes, then flooded with water at the required temperature, maintained at that temperature for 5 minutes, and allowed to cool to 28 C, control put up for each experiment, eggs being flooded at 28 C, only unshrunken eggs used, finally a loopfull of…	the ability of Stegomyia fasciata to withstand sudden exposure for 5 minutes to a raised temperature is greatest in the egg stage, slightly less in the pupal stage, and least in the larval and adult stages (1) eggs appeared to withstand successfully temperatures as high as 46 C, they were generally killed at temperatures higher than this, and none hatched of those which had been submitted to 49 C…	what is the effect of handling, especially with adults on mosquitoes, apart from temperature ? There is no control	experiments on dried eggs immersed in water (Table 1), Experiments on recently laid eggs (Table 2), Experiments on eggs in a dry condition (Table 3), Experiments on larvae (Table 4), Experiments on pupae (Table 5), Experiments on adults (Table 6), Comparison of effects (Table 7)	1	1	1	1	1	1	1
Dunn, L. H.	1926	Mosquitoes bred from dry material taken from holes in trees.	Bulletin of Entomological Research 17: 183-187	Aedes aegypti and other Aedes species	Lagos, Nigeria	observed ants in >85% of all water-holding rot cavities in trees	samples from 114 dry tree-holes from 100 trees taken, and put in water	eggs are able to hatch, eggs are resistant to the dry season and remain viable until the beginning of the rains			1	0	0	0	0	0	0
Johnson, H. A.	1937	Notes on the continuous rearing of Aedes aegypti in the laboratory.	Public Health Reports 52: 1177-1179	Aedes aegypti	lab,21-24 C	rate of embryonation as a function of temperature	(1) how long to keep sponges moist: sponges removed daily and kept moist, but not soaking wet, for varying periods before being allowed to dry, groups of sponges held moist for 20, 48, 72 and 96 hrs	(1) how long to keep sponges moist: with sponges kept moist for 20 hrs, then dried and submerged, only a small percentage of the contained eggs hatch, and hatching was very slow, only 45% of the eggs hatched after 79 hrs of submergence, resubmerging of the same sponges after drying produced further hatches even up to 8 different submergences, as the period of keeping the sponges wet increased, ha…			1	1	1	1	1	1	1
Chandler, A. C	1945	Factors influencing the uneven distribution of Aedes aegypti in Texas cities	American Journal of Tropical Medicine and Hygiene 25: 145-149	Aedes aegypti	Texas, USA	existence of the occasional large (or) protected container is often an important factor permitting the overwintering of Ae. aegypti in temperate cities (mother foci)		(3) in 1942 the incidence in San Antonio was lower than in coastal cities, but in 1923, when yellow fever threatened to enter from Mexico, Aedes aegypti was widely distributed and abundant, in 1943 also, the house index was high, running up to 20% in some parts of the city in mid-summer, San Antonio thus differs from other inland Texas cities in having abundant and widely distributed Aedes aegypt…			1	1	1	1	1	1	1
MacDonald, W. W.	1956	Aedes aegypti in Malaya. II. Larval and adult biology.	Annals of Tropical Medical Parasitology 50: 399-414	Aedes aegypti	Kuala Lumpur, Malaya	following emergence, CIMSIM accounts only for females, because female size is known or suspected of influencing fecundity, survival and blood-feeding success and frequency, parameter values for the temperature-dependent rate of gonotrophic development in A. aegypti were based on the observations, subsequent cycles, oviposition to oviposition are somewhat shorter, than the first cycle (completed o…	(8) composition of the biting population: series of mosquitoes captured in a Kuala Lumpur slum area, each mosquito caught in a glass vial when it came to feed on a human bait, over a period of a month 2 man acted as bait for 2 hrs in morning on ca. 5 days a week, men spent half an hour in one house and then moved to another, 12 houses in all being visited during the month, 116 A. aegypti captured…	(8) only 58% of the mosquitoes required a blood-meal for ovarian development, they were unfed or partially fed, remaining 42% were either already blood-fed, or were gravid, semi-gravid with sufficient blood remaining to complete ovarian development, A. aegypti is ready to feed twice or even more in the course of 1 gonotrophic cycle, it may bite on 2 out of 3 days, a high biting rate, another fact…		showing the composition of the biting population of A. aegypti captured in a slum area of Kuala Lumpur (Table 5), graph showing the duration of the first and later gonotrophic cycles of A. aegypti , showing the ovarian development and oviposition of fertile A. aegypti females after the first blood-meal (Table 6), showing the ovarian development and oviposition of unfertilized A. aegypti females a…	1	1	1	1	1	1	0
Surtees, G.	1960	Studies on the oviposition behavior and development of the type form of Aedes aegypti (Diptera:Culicidae). 1. Breeding site dimensions	Entomological Monographs Magazine 95: 220-221	Aedes aegypti	Lagos, Nigeria, lab, 28 C	it is likely, other things such as water quality, shade, being equal, that small containers receive proportionately less oviposition than large containers	(1) field studies conducted in a village in the rain forest zone 50 miles NW of Lagos (2) laboratory studies: investigate the influence of surface area, water level, contamination, light intensity and temperature on oviposition and development, freely breeding colonies of mosquitoes maintained at 28 C, 70% relative humidity (RH), females allowed daily to feed on white mice, males supplied with 10…	(1) field studies: larvae typically located in domestic container habitats within the immediate vicinity of the village and breeding was most intense inside houses, from village to forest conditions, domestic containers are large, exposed surface areas of water, while the reverse is true in the forest, water deeply situated, water in the village relatively clear, while in the forest water general…		number of eggs laid by A. aegypti in dishes of various surface areas ( Table 1), number of eggs laid by A. aegypti in containers with various water levels (Table 2)	1	1	1	1	1	1	0
Fay, R. W.	1964	The biology and bionomics of Aedes aegypti in the laboratory	Mosquito News 24: 300-308	Aedes aegypti	lab, review	Nominal adult survival is modified by survival factors reflecting air temperature and moisture extremes	review on the laboratory rearing and characteristics of Aedes aegypti			many parameters of all life stages, temperature extremes, very important review article	1	1	1	1	1	1	1
Surtees, G.	1967	Factors affecting the oviposition of Ae. aegypti	Bulletin of the World Health Organization 36: 594-596	Aedes aegypti	review of lab and field studies	it is likely, other things such as water quality, shade, being equal, that small containers receive proportionately less oviposition than large containers[experiment 3]	review of the studies on the oviposition of Aedes aegypti (3) surface area: series of shallow containers available for egg-laying varying in surface area from 19 cm2 to 95 cm2 (4) water depth: egg-laying allowed in 3 containers of the same diameter but with water levels 25, 50 amnd 75 mm below the rim	(3) surface area: 28% of eggs laid in the largest container, direct linear relationship between surface area and number of eggs (4) water depth: 60% of eggs laid in the container with the highest water level, 78% of eggs deposited within 5 mm of the wtaer surface, in the deepest container, greater spread of eggs towards the upper rim			1	0	0	0	0	1	1
Moore, C. G. and B. R. Fisher	1969	Competition in mosquitoes. Density and species ratio effects on growth, mortality, fecundity and production of growth retardant	Annals of the Entomological Society of America 62: 1325-1331	Aedes aegypti and Aedes albopictus	lab, 25 C	laboratory studies are equivocal and very likely misleading because extremely high larval densities were used, i.e. typically hundreds to several thousand larvae per liter[experiment 2]	(2) species population ratios of 10:90, 50:50 and 90:10, plus control groups of each species were reared at densities of 0.1 larva/ml (200 larvae/pan) and 0.8 larva/ml (1200 larvae/pan), instar I larvae counted individually using a Pasteur pipet and hand tally, placed in enamel pans containing 1.5 liters of tap water, pelleted sheep food, finely ground and sieved was added to the rearing pans at …	Aedes aegypti is shown to be a better competitor than Aedes albopictus, after a single flooding period, egg hatch of A. aegypti was 95% vs. 60-85% in A. albopictus, if eggs were continuously flooded for 5 days, 50% of A. aegypti eggs hatched in 2 hrs, while nearly 2 days were needed for 50% hatch of A. albopictus eggs, egg mortality was greater in A. albopictus in all cases, A. aegypti developmen…	min. 200 larvae/pan, Trial II flawed, instar I larvae left for 12-15 hr at a rather high density of 20-40/ml with dilute hay infusion as the only food source, which is 50-66% of the instar I period	effect of larval density and species ratio on median pupation time, median pupation times and significance (Table 3), Effect of population density and species ratio on median pupation time of female A. aegypti and A. albopictus (Fig. 1), effect of population density and species ratio on median pupation time of male A. aegypti and A. albopictus (Fig. 2), mortality of immature stages of A. aegypti …	1	1	1	1	1	1	1
Trpis, M.	1972	Dry season survival of Aedes aegypti eggs in various breeding sites in the Dar Es Salaam area, Tanzania	Bulletin of the World Health Organization 47: 433-437	Aedes aegypti	Dar es Salaam, Tanzania, 24 C	we assume nominal daily egg survival to be 0.99 based on field observations in peridomestic artificial and natural containers in shaded habitats where predation was excluded, in dry containers, if SunExposure >0.85, the factor is set to 0.95 based upon observed survivals in sun-exposed coral rock holes during the dry season	field experiments in different breeding sites in a shaded suburban area and in a relatively unshaded coral area, seasonal variation small in temperature, marked variations in rainfall and winds, relative humidity high, reaching 100% almost every night but falling to 50-60% during the day, two dry and two rainy seasons, main dry-cool season June-September,October, wet season: October-December, hot…	among the controls, 33% and 36% of those of the Buguruni and Msasani eggs survived 120 days (1) Buguruni: 7-40% of A. aegypti eggs survived a 120-day dry period in the shaded suburban area, (2) Msasani: only 3-23% of eggs survived 60 days in exposed sites, but 7-17% survived 120 days in shaded sites, 4-month old survival was higher in tires than in the laboratory at constant conditions, survival …		dry season survival of Aedes aegypti eggs in some common breeding sites in the Buguruni biotope (Fig.1), dry season survival of Aedes aegypti eggs in rock holes and Achatina fulica snail shells in the Msasani biotop (Fig. 2), survival of Aedes aegypti eggs in 7 common breeding sites in the Dar es Salaam area during 1969 and 1970 dry seasons (Fig.3), comparison of dry season survival of Aedes aegy…	1	0	0	0	0	0	0
Southwood, T. R. E., G. Murdie, M. Yasuno, R. J. Tonn and P. M. Reader	1972	Studies on the life budget of Aedes aegypti in Wat Samphaya Bangkok Thailand	Bulletin of the World Health Organization 46: 211-226	Aedes aegypti	Wat Samphaya, Bangkok, Thailand	common containers include the ong jar, flower pot plates, and ant traps [exp. 9],nominal survival rates independent of density[exp. 12], 19.7% of eggs hatched before flooding [exp. 4]	development of Aedes aegypti studied in Wat Samphaya, Bangkok, Thailand, particular attention given to the variation in the numbers of immature stages of the mosquito in relation to the known seasonal incidence of dengue haemorrhagic fever (1) major breeding containers for Ae. aegypti are about 100 water jars, 50 ant traps and 50 flower pot plates, all water jars, ant traps flower pot plates and …	The variation in the number of emerging adults depended on changes in the mortality of immature stages rather than on variation in the number of eggs laid. The mortality between the eggs and second-instar larvae in density-dependent. There was no clear trend of association between mortality and season except for a fall in larval mortality in April-May preceding the increase in annual incidence of…	(4) larvae transferred to new container when moulting (6) stable age distribution assumed - is it ever reached ? (11) unfortunately, only 12 of 27 sets of life table data gave complete budgets, this is because none of the information for flower pot plates is acceptable, and no pupae developed in the ant traps in November, December and July, a source of error in oviposition estimates could have be…	mean developmental times (days) of various immature stages of Ae. aegypti in different containers in the Wat Samphaya during November-August 1967-68, compared with laboratory measurements made at 28C (Christophers' data) (Table 1), the development pattern of Ae. aegypti in different containers in the Wat Samphaya (percentage of the population moulting on given day) (Table 2) the contribution of a…	1	1	1	1	1	1	1
Wijeyaratne, P. M., J.A. Seawright and D.E. Weidhaas	1974	Development and survival of a natural population of Aedes aegypti	Mosquito News 34: 36-42	Aedes aegypti	Gainsville, Florida, rain water collected in discarded washing machines	not found in paper, possibly larval development based on food added	investigated the developmental times and survival of immature stages and compared them with (a) developmental times and survival in the same water with laboratory larval food added (b) developmental times and survival of larvae reared in the laboratory insectary, number of adults emerging daily from other washing machines, (1) laboratory study : adult females collected from area, blood from guine…	(1-3) development time of larvae of Aedes aegypti in the natural population was much longer (39 days) than in the lab , primarily because less larval food was available, and temperature also had an influence, survival of these stages in nature was high, but lower than in the laboratory, especially if food wasn't added, in natural breeding water without food added, development time showed 2-fold i…	mortality of field -reared females not recorded daily, just assumptions, eggs not reflooded actual survival must have been higher, egg hatch rate underestimated	survival and development times of immature stages of Aedes aegypti in a field location in Gainsville, Fl. And the survival and development of laboratory reared mosquitoes (Table 1), regression lines for mortality of adult females from 3 sources (types of rearing), the lines for females from tubs and washing machines are hypothetical (Figure 1)	1	1	1	1	1	1	1
Nayar, J. K. and D. M. Sauerman	1975	The effects of nutrition on survival and fecundity in Florida mosquitoes. Part 3. Utilization of blood and sugar for fecundity.	Journal of Medical Entomology 12: 220-225	Aedes aegypti and 6 other mosquito species	lab, Florida mosquitoes	fecundity is modeled as a function of wet female weight	comparative study of the survival, fecundity and blood-feeding of several Florida mosquito species as a function of being starved or sugar-fed, unfed 2-5 day-old starved females, 12-day old sugar-fed females on 10% sucrose solution for 11 days, starved 24 h prior to blood-feeding, fed ad lib a meal of chicken blood to repletion, 200 per cage, females and males together	number of oocytes matured and the number of eggs laid in sugar-fed females was considerably higher than in starved females, starved females retained more matured oocytes after completion of egg-laying than sugar-fed females, 2-3 times more blood per 100 eggs laid per female had to be ingested by starved females than sugar-fed females, sugar-fed females had considerably more glycogen and triglycer…		wet/dry body weight, wet/dry weight of blood ingested, no. of matured oocytes, no. of eggs laid, glycogen and triglycerides in spent females, glycogen and triglycerides in 100 eggs in starved and sugar-fed females (Table 1), ratio of wet blood weight to wet body weight, ratio of dry blood weight to dry body weight, ratio of wet+dry weight prior to blood feeding, wet+dry weight of blood ingested, …	1	0	0	0	0	1	0
McDonald, P. T., W. Hausermann and N. Lorimer	1977	Sterility introduced by release of genetically altered males to a domestic population of Aedes aegypti at the Kenya coast	American Journal of Tropical Medicine and Hygiene 26: 553-561	Aedes aegypti	Rabai, Kenya	intraspecific competition in the larval stage, density-dependence, competitive exploitation of food resources	sterile male release, heterozygous for one or two sex-linked translocations, single heterozygote fertility 50%, double heterozygote fertility 25%, 1 control village, 1 village with source reduction, mark-release-recapture monitoring, males released daily for 70 days, 814 males average daily, marked with fluorescent dust for five 10-day series of releases, survivorship of the released males determ…	release mixture had a fertility of 37%, daily survival rate of cc. 0.63 of the dusted release males, daily survival rate of 0.77 for indigenous males, ratio of marked to unmarked males was generally 10:1adult population of domestic Aedes aegypti were stable throughout the dry season, competitiveness of release males 0.57 and 0.53, fertility at the release village declined steadily and remained at…	extremely large fluctuations week-by-week in the ratios of released to resident males in land-biting catches, large fluctuation in indeces and no clear trend, dishonest in not accepting failure of control	fertility estimated from eggs in ovitraps and oviposited by land-biting catch females (Table 6), fertility of Aedes aegypti pupae (Table 7), relative population size estimates (Table 8)	1	0	0	1	1	1	1
Focks, D. A., J. A. Seawright and D. W. Hall	1978	Deterministic model for simulating the predation of Toxorhynchites rutilus rutilus on Aedes aegypti	USDA-ARS. ARS-S-178	Aedes aegypti, Toxorhynchites rutilus rutilus	virtual (Bangkok, Florida, lab)	intraspecific competition in the larval stage, density-dependence, competitive exploitation of food resources	simple coupled deterministic model of two species to demonstrate control feasability	simulation runs involving the release of Tx. R. rutilus adults indicate that releases resulting in one larva per container are sufficient to reduce A. aegypti adult density 75% in 20 days, the slow developmental rate of predator immatures enables control to be maintained for several months, simulations of predator release and the use of adulticides indicate that it is possible to obtain zero adul…		parameters and their values for model computation (Table 1), development times, average numbers and percentage of immature A. aegypti per water-storage jar positive for A. aegypti in Thailand (Southwood) (Table 2), flow chart and algorithm for Aedes aegypti computation (Fig. 1), computer simulation outputs for Aedes aegypti adult density in different conditions (Fig. 4-21)	1	1	0	1	0	1	0
Birley, M. H.	1979	The estimation and simulation of variable developmental period, with application to the mosquito Aedes aegypti (L.)	Researches in Population Ecology 21: 68-80	Aedes aegypti	Bangkok, Thailand	for the sake of simplicity, we have also ignored Birley's consideration of the variable development period	mathematical method to estimate the distribution of the developmental period of the life stages, stage developmental period and its variation between individuals, developmental success function estimated from observations of recruitment to successive stages, function indicates the proportion of a cohort which successfully completes stage development at each age from stage recruitment, method test…	transfer function technique is described for estimating the frequency distribution of developmental period and simulating the subsequent population dynamics, technique relates recruitment time series of consecutive stages by an age-specific developmental success function, approximate statistics, such as the mean, median or mode developmental period may be determined and the effect of different te…		percentage Aedes aegypti larvae moulting per day in water jars from Southwood (Table 1), parameters and standard deviation estimates for models 1 (truncated normal distribution) and 2 (skewed distribution) fitted data of Southwood measuring the development of Aedes aegypti larvae in water jars (Table 2), age-specific developmental period frequency distribution determined from Southwood (Fig. 1), …	1	1	1	1	1	1	1
Nayar, J. K.	1981	Aedes aegypti (L.) (Diptera:Culicidae): observations on dispersal, survival, insemination, ovarian development and oviposition characteristics of a Florida population	Journal of the Florida Anti-Mosquito Association 52: 24-40	Aedes aegypti	Florida, USA	parameter values for the temperature-dependent rate of the gonotrophic cycle	7 mark-release-recapture experiment, peridomestic population, broods of adults mosquitoes, marked with radiophosphorus during their fourth larval instar, 50,000 marked adults, released once each month, either at emergence or after feeding on sucrose solution for 1 or 2 days, marked and unmarked adults collected within 3 concentric rings, radii in multiples of 33 m for 12 consecutive days, daily s…	average recovery rate of 5.4% for the 12 day collection period for the 7 experiments, dispersal without obvious orientation, independent of age and nutritional experience at release time, daily survival rate during different experiments ranged from 0.51 to 0.63 for males and 0.65 to 0.88 for females, when marked adults released at emergence, feeding on nectar took place on the day of release, blo…		relationships of the daily survival rate of marked males and females to mean temperature and humidity and total rainfall (Fig.2), number of Aedes aegypti captured in 7 experiments and ratio of marked to unmarked adults (Table 2), number and percentage of marked adults of Aedes aegypti recaptured (combined blood-seeking and resting collections) in 7 experiments at indicated distances (Table 3.), n…	1	0	0	0	0	1	1
Schoolfield, R. M., P.J.H. Sharpe and C.E. Magnuson	1981	Non-linear regression of biological temperature-dependent rate models based on absolute reaction-rate theory	Journal of Theoretical Biology 88: 719-731	no species	virtual	simplified enzyme kinetics model form used to allow parameter estimation from observed data using nonlinear regression using Marquardt's searching algorithm; it assumes high temperature inactivation, initial estimates of dHA and dHH set arbitrarily at 10,000 and 100,000 cal/mol based on this paper,	modification of the enzyme kinetics model of Sharpe and DeMichele for nonlinear regression, plus graphical and biological interpretation of parameters, and simplified versions	biological and graphical interpretation of new parameters, comparison of predicted developmental rates with observed ones for E. coli, regression suitability with Marquardt's algorithm studied, four-parameter simplified equations, both low-temperature and high-temperature inactivation versions tested		temperature-dependent rate of development model, however, Focks only considers high-temperature inactivation	1	1	1	1	1	1	1
Focks, D. A., S. R. Sackett and D.L. Bailey	1982	Field experiments on the control of Aedes aegypti and Culex quinquefasciatus by Toxorhynchites rutilus rutilus (Diptera:Culicidae)	Journal of Medical Entomology 19: 336-339	Aedes aegypti, Culex quinquefasciatus, Toxorhynchites rutilus rutilus	New Orleans, Louisiana, USA	cc. 40% of all Aedes aegypti exuviae were removed from the water surface by foraging ants in small plastic containers located outdoors	3 substandard, heavily A. aegypti infested residential blocks selected, 3 used automobile tires, 3 19-litre plastic buckets, 3 3.8-litre paint cans attached ca. 1 m above the ground on the boles of decidous trees growing in the more heavily vegetated central portions of the blocks, containers attached to trees by methods that did not limit the entry of rain or leaf litter from the canopy above or…	regular addition to the containers of 1 or 2 predator larvae resulted in an average control of prey emergence of 65 and 82%, while substantial mortality among the predators occurred, overall control obtained for both treatment levels was 74%, cannibalism among predators appeared to play a minor role in determining the degree of the control		number of pupal exuviae of Aedes aegypti and Culex quinquefasciatus removed daily from 3 types of containers receiving 0, 1, 2 Toxorhynchites rutilus rutilus 1st-instar larvae and percentage control achieved at each level of predator introduction (Table 1)	1	0	0	1	1	0	0
Subra, R. and J. Mouchet	1984	The regulation of preimaginal populations of Aedes aegypti (L.) (Diptera:Culicidae) on the Kenya coast: 2. Food as a main regulatory factor	Annals of Tropical Medical Parasitology 78: 63-70	Aedes aegypti	Kwa Bendegwa, Rabai, Kenya	we do not see nominal survival rates commonly or significantly operating as functions of density[experiment 2]	(2) no food introduced, but first instar larvae were released each day into the pots, two pots which had a high productivity of pupae (P9-P10), and 2 other that produced few pupae (P11-P12) selected, 1 high productivity pot (C3) and 2 low-productivity pots (C4-C5) were kept as controls, lasted for 5 months (October 1976-February 1977) in 3 Phases, Phase 1: preliminary observations, Phase 2: addit…	(2) daily introduction of first-instar larvae did not significantly affect pupal production, pots were already supporting as large a population as possible with the food available, differences in pupal productivity were not related to differences in the numbers of eggs laid in the pots, predation and overcrowding did not seem important in regulating the preimaginal stages, food, especially maize …		influence of added food on pupal production of Ae. Aegypti (Table 1), influence of addition of food on pupal production of Ae. Aegypti in pots of initially high versus low pupal production (Fig.), influence of larvae introduction on pupal numbers of Ae. aegypti in pots (Table 2), influence of water origin and location of water samples on numbers of eggs laid by gravid females of Ae. aegypti (Tabl…	1	1	1	1	1	1	0
Summerlin, J. W. and J. B. Welch	1984	Observations on the red imported fire ant, Solenopsis invicta (Hymenoptera:Formicidae) in tree hole mosquito breeding sites	Mosquito News 44: 589-590	Solenopsis invicta	Cooks point, Burleson County, TX, early November	observed ants in >85% of all water-holding rot cavities in trees	red imported fire ants observed in a roadside park	mound-nest development at the base of trees in the lower, wetter area, many of the trees developed rot holes and fork hollows which became natural breeding sites for tree-hole mosquitoes, fire ants observed moving up the trees and into these holes containing water and active mosquito larvae, observed in one rot hole 2.1 m above ground, 12 of 13 trees had an active Solenopsis invicta mound at thei…			1	1	1	1	1	0	0
Porter, S. D. and W. B. Tschinkel	1987	Foraging in Solenopsis invicta (Hymenoptera: Formicidae): effects of weather and season	Environmental Entomology 16: 802-808	Solenopsis invicta	Tallahassee, Florida	survival factor to predation is set provisionally to 1 at or below 20 C, and to 0.7 at or above 30 C, between 20 and 30 C, it varies linearly between 1 and 0.7	(1) foraging activity of the red imported fire ant, Solenopsis invicta monitored at bait traps for 1 yr to determine how weather and season affected foraging	(1) soil temperature at 2 cm was the best individual predictor of foraging rates at our study sites (59%), workers foraged from 15-43 C, with maximal rates between 22 and 36 C, season explained another 19% of sample variation in a multiple regression with soil temperatures, because foraging was unusually low in late fall, rain reduced foraging rates by ca. 40% and explained an additional 3% of th…	(2) shaded woodlot foraging activity periods only estimated from soil temperatures, not confirmed with experiment	mean number of foragers per trap plotted against soil temperature at 2 cm (Fig. 1), percentage of traps discovered and recruited to after 30 min plotted against soil temperature at 2 cm (Fig. 2), Mean number of foragers per trap plotted against season (a) and effect of season on forager number adjusted for soil temperature (b) (Fig. 3), mean dry weights of individual foragers (adjusted for season…	1	0	0	0	0	0	0
Brenner, R. J. and R. R. Pierce	1991	Seasonality of peridomestic cockroaches (Blattoidea:Blattidae): mobility, winter reductions, and effect of traps and baits	Journal of Economic Entomology 84: 1735-1745	Periplaneta fuliginosa, Eurocytis floridana	Florida, USA	survival factor for predation set to 1.0 at or below 20 C	comparison of population of smokybrown cockroaches, Periplaneta fuliginosa and Eurycotis floridana in fall and spring to compare the mobility and population size, and to assess the effect of combinations of traps and baits	adult smokybrown cockroaches were more mobile in the spring than in the fall, overall population levels were reduced after winter by cc. 73%, no significant shift in spatial distribution of nymphs occurred, but adult distribution changed from a predominance in palms (fall) to hardwood trees with tree holes(spring), this habitat offers better survival during winter, these data refute the hypothesi…			1		0		0	0	0
Focks, D. A., D.G. Haile, E. Daniels and G.A. Mount	1993	Dynamic life table model for Aedes aegypti (L.) (Diptera:Culicidae). Simulation results and validation	Journal of Medical Entomology 30: 1018-1028	Aedes aegypti	virtual	simulation results and validation	simulation results and validation of the Focks CIMSIM model, with laboratory studies, four field studies and predicted ovipositional activity in seven cities in the SE USA is compared with observed data sets	CIMSIM adequatly simulates the population dynamics in response to specific information on weather and immature habitat		days until first pupation, and larval and pupal mortality as a function of larval diet as observed and predicted (Fig. 1-2), average standing crop of larvae and pupae in undisturbed ant traps, flower pot plates and water jars in Wat Samphaya as observed and predicted (Fig. 4), comparison of average relative and absolute contributions of the three major types of larval habitats to the adult popula…	1	1	1	1	1	1	0
